# Supplementary material for: Past foraminiferal acclimatization capacity is limited during future warming
Source: Nature. 2024 Nov 13;636(8042):385–9. doi: 10.1038/s41586-024-08029-0 (PMC11634774; doi:10.1038/s41586-024-08029-0)
Supplement: Supplementary file 4 — Source Data Fig. 1 [file 41586_2024_8029_MOESM4_ESM.csv]

Temperature	Relative Abundance (mean)	Relative Abundance (sd)	Ecogroup	Age
26.01549149	0.238472178	0.103917936	symbiont-barren non-spinose	PI
16.1171627	0.681029938	0.049413675	symbiont-barren non-spinose	PI
16.1171627	0.681029938	0.049413675	symbiont-barren non-spinose	PI
10.92326546	0.760939178	0.093677913	symbiont-barren non-spinose	PI
22.17042351	0.270029727	0.055339848	symbiont-barren non-spinose	PI
21.78051186	0.283062851	0.060074219	symbiont-barren non-spinose	PI
21.78051186	0.283062851	0.060074219	symbiont-barren non-spinose	PI
21.59381104	0.289654038	0.062638993	symbiont-barren non-spinose	PI
22.10964584	0.272007137	0.056009794	symbiont-barren non-spinose	PI
21.59381104	0.289654038	0.062638993	symbiont-barren non-spinose	PI
24.40707207	0.215289534	0.058744237	symbiont-barren non-spinose	PI
24.40707207	0.215289534	0.058744237	symbiont-barren non-spinose	PI
24.79120636	0.213804462	0.065891954	symbiont-barren non-spinose	PI
24.79120636	0.213804462	0.065891954	symbiont-barren non-spinose	PI
24.79120636	0.213804462	0.065891954	symbiont-barren non-spinose	PI
18.20524025	0.497622205	0.081217881	symbiont-barren non-spinose	PI
18.20524025	0.497622205	0.081217881	symbiont-barren non-spinose	PI
18.20524025	0.497622205	0.081217881	symbiont-barren non-spinose	PI
26.7632885	0.2778733	0.138714588	symbiont-barren non-spinose	PI
26.7632885	0.2778733	0.138714588	symbiont-barren non-spinose	PI
26.48947334	0.262246861	0.125227636	symbiont-barren non-spinose	PI
23.4614048	0.231794552	0.049887535	symbiont-barren non-spinose	PI
23.4614048	0.231794552	0.049887535	symbiont-barren non-spinose	PI
22.06421661	0.273496781	0.056528624	symbiont-barren non-spinose	PI
22.06421661	0.273496781	0.056528624	symbiont-barren non-spinose	PI
19.52927017	0.390766967	0.087910775	symbiont-barren non-spinose	PI
20.76086617	0.323102364	0.074907057	symbiont-barren non-spinose	PI
27.28523827	0.305764359	0.165215646	symbiont-barren non-spinose	PI
26.95934677	0.288968258	0.148638868	symbiont-barren non-spinose	PI
26.95934677	0.288968258	0.148638868	symbiont-barren non-spinose	PI
26.95934677	0.288968258	0.148638868	symbiont-barren non-spinose	PI
26.26971817	0.250408771	0.114944379	symbiont-barren non-spinose	PI
26.43655777	0.25930771	0.122698791	symbiont-barren non-spinose	PI
26.43655777	0.25930771	0.122698791	symbiont-barren non-spinose	PI
26.66635513	0.272304212	0.133875067	symbiont-barren non-spinose	PI
26.27889442	0.25088038	0.115361327	symbiont-barren non-spinose	PI
26.27889442	0.25088038	0.115361327	symbiont-barren non-spinose	PI
22.75016975	0.251810321	0.050636373	symbiont-barren non-spinose	PI
22.75016975	0.251810321	0.050636373	symbiont-barren non-spinose	PI
27.01577187	0.292065257	0.151513553	symbiont-barren non-spinose	PI
27.01577187	0.292065257	0.151513553	symbiont-barren non-spinose	PI
26.57277489	0.266950261	0.129266052	symbiont-barren non-spinose	PI
26.57277489	0.266950261	0.129266052	symbiont-barren non-spinose	PI
9.643151283	0.7907861	0.080704442	symbiont-barren non-spinose	PI
9.643151283	0.7907861	0.080704442	symbiont-barren non-spinose	PI
20.03164864	0.359932281	0.084118842	symbiont-barren non-spinose	PI
20.03164864	0.359932281	0.084118842	symbiont-barren non-spinose	PI
14.80768967	0.742568673	0.050377042	symbiont-barren non-spinose	PI
14.80768967	0.742568673	0.050377042	symbiont-barren non-spinose	PI
19.85850716	0.370001212	0.08573097	symbiont-barren non-spinose	PI
24.82538414	0.213854395	0.066633151	symbiont-barren non-spinose	PI
24.82538414	0.213854395	0.066633151	symbiont-barren non-spinose	PI
26.31390762	0.252701005	0.116963023	symbiont-barren non-spinose	PI
25.60449219	0.224461798	0.088430619	symbiont-barren non-spinose	PI
23.38513374	0.233719894	0.049680283	symbiont-barren non-spinose	PI
13.98934174	0.753472094	0.062264194	symbiont-barren non-spinose	PI
13.98934174	0.753472094	0.062264194	symbiont-barren non-spinose	PI
3.338963985	0.989890221	0.006240247	symbiont-barren non-spinose	PI
10.31828403	0.773132439	0.088926296	symbiont-barren non-spinose	PI
6.618298054	0.895779931	0.034197328	symbiont-barren non-spinose	PI
7.603629589	0.859723426	0.048905925	symbiont-barren non-spinose	PI
8.520338058	0.826855823	0.063477461	symbiont-barren non-spinose	PI
9.334747314	0.799998216	0.076256418	symbiont-barren non-spinose	PI
10.6289053	0.766392881	0.091738718	symbiont-barren non-spinose	PI
11.47968769	0.753421247	0.095013412	symbiont-barren non-spinose	PI
13.4782238	0.753979192	0.071450072	symbiont-barren non-spinose	PI
8.179900169	0.838848341	0.058019007	symbiont-barren non-spinose	PI
6.54176712	0.898540004	0.033127803	symbiont-barren non-spinose	PI
6.54176712	0.898540004	0.033127803	symbiont-barren non-spinose	PI
5.26693058	0.94185591	0.017782123	symbiont-barren non-spinose	PI
20.57822418	0.331557399	0.077484269	symbiont-barren non-spinose	PI
20.57822418	0.331557399	0.077484269	symbiont-barren non-spinose	PI
27.41331482	0.311391424	0.171641818	symbiont-barren non-spinose	PI
7.904087543	0.848772195	0.053629739	symbiont-barren non-spinose	PI
7.634157181	0.858606064	0.049382386	symbiont-barren non-spinose	PI
0.900234163	1.007621961	0.003466276	symbiont-barren non-spinose	PI
9.18648243	0.80463983	0.074013901	symbiont-barren non-spinose	PI
12.66036606	0.750916316	0.085369385	symbiont-barren non-spinose	PI
16.29164505	0.668326486	0.051254598	symbiont-barren non-spinose	PI
16.29164505	0.668326486	0.051254598	symbiont-barren non-spinose	PI
9.421527863	0.797343026	0.07754049	symbiont-barren non-spinose	PI
7.461040974	0.864951528	0.04669289	symbiont-barren non-spinose	PI
5.958413601	0.919103231	0.025463567	symbiont-barren non-spinose	PI
8.514388084	0.827062437	0.063381859	symbiont-barren non-spinose	PI
9.699311256	0.789178898	0.081476171	symbiont-barren non-spinose	PI
11.94430828	0.750293412	0.093332982	symbiont-barren non-spinose	PI
27.10409546	0.296779418	0.156016637	symbiont-barren non-spinose	PI
25.77300644	0.22943179	0.09443331	symbiont-barren non-spinose	PI
14.68780613	0.745212027	0.051743768	symbiont-barren non-spinose	PI
14.68780613	0.745212027	0.051743768	symbiont-barren non-spinose	PI
11.95318508	0.750264007	0.093272893	symbiont-barren non-spinose	PI
11.95318508	0.750264007	0.093272893	symbiont-barren non-spinose	PI
27.67475128	0.32037942	0.184379394	symbiont-barren non-spinose	PI
27.67475128	0.32037942	0.184379394	symbiont-barren non-spinose	PI
26.98104286	0.290165957	0.14974374	symbiont-barren non-spinose	PI
26.98104286	0.290165957	0.14974374	symbiont-barren non-spinose	PI
27.60477257	0.318348871	0.181033143	symbiont-barren non-spinose	PI
27.68342781	0.320610063	0.184790498	symbiont-barren non-spinose	PI
27.68342781	0.320610063	0.184790498	symbiont-barren non-spinose	PI
27.60523605	0.31836329	0.181055477	symbiont-barren non-spinose	PI
27.46605873	0.313496416	0.174258792	symbiont-barren non-spinose	PI
10.61812687	0.766610365	0.091653592	symbiont-barren non-spinose	PI
18.2842617	0.49039644	0.082256979	symbiont-barren non-spinose	PI
27.38538551	0.310224159	0.170248412	symbiont-barren non-spinose	PI
24.60701752	0.214062398	0.062196009	symbiont-barren non-spinose	PI
17.56579399	0.557396899	0.071234301	symbiont-barren non-spinose	PI
16.1714859	0.677167363	0.049948146	symbiont-barren non-spinose	PI
27.3580513	0.309048265	0.168880073	symbiont-barren non-spinose	PI
14.05150604	0.753151532	0.061197594	symbiont-barren non-spinose	PI
19.89627075	0.367757048	0.085404174	symbiont-barren non-spinose	PI
27.31790733	0.307264045	0.166862989	symbiont-barren non-spinose	PI
27.31790733	0.307264045	0.166862989	symbiont-barren non-spinose	PI
18.38991547	0.480840714	0.083552223	symbiont-barren non-spinose	PI
20.03164864	0.359932281	0.084118842	symbiont-barren non-spinose	PI
24.91158867	0.214122151	0.068580599	symbiont-barren non-spinose	PI
4.148230553	0.972904398	0.009469581	symbiont-barren non-spinose	PI
11.15699673	0.757313988	0.09463939	symbiont-barren non-spinose	PI
27.408638	0.311198435	0.171408839	symbiont-barren non-spinose	PI
27.50598335	0.314998543	0.176225779	symbiont-barren non-spinose	PI
27.55127144	0.316601492	0.178440827	symbiont-barren non-spinose	PI
27.67374611	0.320352392	0.184331711	symbiont-barren non-spinose	PI
27.63206863	0.319176318	0.182344676	symbiont-barren non-spinose	PI
27.63206863	0.319176318	0.182344676	symbiont-barren non-spinose	PI
27.53887558	0.316173738	0.177836346	symbiont-barren non-spinose	PI
26.96803093	0.289448625	0.14908102	symbiont-barren non-spinose	PI
18.15176582	0.502544934	0.080483405	symbiont-barren non-spinose	PI
5.752753258	0.926089486	0.0230009	symbiont-barren non-spinose	PI
3.829801798	0.980175157	0.007970357	symbiont-barren non-spinose	PI
6.425577164	0.902707409	0.031529972	symbiont-barren non-spinose	PI
26.716959	0.275212264	0.136394257	symbiont-barren non-spinose	PI
26.76747513	0.278113471	0.138924859	symbiont-barren non-spinose	PI
26.57277489	0.266950261	0.129266052	symbiont-barren non-spinose	PI
26.14696503	0.244350623	0.109487619	symbiont-barren non-spinose	PI
25.93828201	0.235343932	0.100787841	symbiont-barren non-spinose	PI
27.94070816	0.325081479	0.196529389	symbiont-barren non-spinose	PI
26.90882492	0.286150267	0.146069549	symbiont-barren non-spinose	PI
26.63883972	0.270725235	0.132512759	symbiont-barren non-spinose	PI
28.28202629	0.322593736	0.210369731	symbiont-barren non-spinose	PI
26.49444771	0.262525344	0.125466887	symbiont-barren non-spinose	PI
9.949123383	0.78231875	0.084735131	symbiont-barren non-spinose	PI
9.949123383	0.78231875	0.084735131	symbiont-barren non-spinose	PI
11.92284012	0.750369395	0.093473754	symbiont-barren non-spinose	PI
8.408082008	0.830773114	0.061674413	symbiont-barren non-spinose	PI
13.60292244	0.754148028	0.069173816	symbiont-barren non-spinose	PI
13.60292244	0.754148028	0.069173816	symbiont-barren non-spinose	PI
26.09349823	0.241876765	0.107186351	symbiont-barren non-spinose	PI
22.90063477	0.247266121	0.049991134	symbiont-barren non-spinose	PI
22.90063477	0.247266121	0.049991134	symbiont-barren non-spinose	PI
22.61740494	0.255899445	0.051412126	symbiont-barren non-spinose	PI
22.61419678	0.255998947	0.051433228	symbiont-barren non-spinose	PI
25.51330757	0.222199337	0.085379263	symbiont-barren non-spinose	PI
25.51330757	0.222199337	0.085379263	symbiont-barren non-spinose	PI
20.94597816	0.314991339	0.072194876	symbiont-barren non-spinose	PI
22.0393219	0.274317542	0.056819217	symbiont-barren non-spinose	PI
15.00907516	0.737144526	0.048474605	symbiont-barren non-spinose	PI
15.00907516	0.737144526	0.048474605	symbiont-barren non-spinose	PI
27.53809738	0.316146605	0.177798351	symbiont-barren non-spinose	PI
26.80996704	0.280546268	0.141063973	symbiont-barren non-spinose	PI
19.39203644	0.400092972	0.088420828	symbiont-barren non-spinose	PI
19.39203644	0.400092972	0.088420828	symbiont-barren non-spinose	PI
24.62667656	0.21399367	0.062566679	symbiont-barren non-spinose	PI
24.91757774	0.214148427	0.068720068	symbiont-barren non-spinose	PI
22.9569912	0.245596041	0.049814707	symbiont-barren non-spinose	PI
22.9569912	0.245596041	0.049814707	symbiont-barren non-spinose	PI
27.7455368	0.322118278	0.187706958	symbiont-barren non-spinose	PI
25.52725983	0.222526584	0.085837299	symbiont-barren non-spinose	PI
19.42268944	0.397974153	0.088329178	symbiont-barren non-spinose	PI
26.28336525	0.25111101	0.115564901	symbiont-barren non-spinose	PI
26.28336525	0.25111101	0.115564901	symbiont-barren non-spinose	PI
26.68261909	0.273238534	0.134682859	symbiont-barren non-spinose	PI
28.22479057	0.323776732	0.208214102	symbiont-barren non-spinose	PI
26.35117912	0.254673481	0.11868614	symbiont-barren non-spinose	PI
26.33065605	0.253583165	0.11773507	symbiont-barren non-spinose	PI
26.99803352	0.291098036	0.15060944	symbiont-barren non-spinose	PI
26.99803352	0.291098036	0.15060944	symbiont-barren non-spinose	PI
27.98848152	0.325357732	0.198598817	symbiont-barren non-spinose	PI
27.88679504	0.32454918	0.194149041	symbiont-barren non-spinose	PI
27.88679504	0.32454918	0.194149041	symbiont-barren non-spinose	PI
27.9173336	0.32487886	0.195503062	symbiont-barren non-spinose	PI
25.6614666	0.226025858	0.090406969	symbiont-barren non-spinose	PI
26.77550125	0.278573698	0.139328223	symbiont-barren non-spinose	PI
26.77550125	0.278573698	0.139328223	symbiont-barren non-spinose	PI
14.21272564	0.751988199	0.05852343	symbiont-barren non-spinose	PI
14.21272564	0.751988199	0.05852343	symbiont-barren non-spinose	PI
17.40673256	0.572279849	0.068504424	symbiont-barren non-spinose	PI
27.85162735	0.324080597	0.19257197	symbiont-barren non-spinose	PI
28.099226	0.325251329	0.203240446	symbiont-barren non-spinose	PI
28.29994965	0.322154568	0.211029568	symbiont-barren non-spinose	PI
27.1487236	0.299087139	0.158290024	symbiont-barren non-spinose	PI
25.16073608	0.21609477	0.074846485	symbiont-barren non-spinose	PI
25.16073608	0.21609477	0.074846485	symbiont-barren non-spinose	PI
23.31581306	0.235526396	0.049553844	symbiont-barren non-spinose	PI
26.19462204	0.246643925	0.111578517	symbiont-barren non-spinose	PI
3.669258595	0.983556284	0.007332773	symbiont-barren non-spinose	PI
26.02829933	0.239014209	0.104447234	symbiont-barren non-spinose	PI
26.02829933	0.239014209	0.104447234	symbiont-barren non-spinose	PI
17.58309937	0.55577212	0.071528609	symbiont-barren non-spinose	PI
17.58309937	0.55577212	0.071528609	symbiont-barren non-spinose	PI
17.3914814	0.573700433	0.0682412	symbiont-barren non-spinose	PI
17.3914814	0.573700433	0.0682412	symbiont-barren non-spinose	PI
17.3914814	0.573700433	0.0682412	symbiont-barren non-spinose	PI
5.269782543	0.941766801	0.017810081	symbiont-barren non-spinose	PI
6.665802479	0.894061285	0.034867703	symbiont-barren non-spinose	PI
17.68148613	0.546523697	0.073186469	symbiont-barren non-spinose	PI
17.68148613	0.546523697	0.073186469	symbiont-barren non-spinose	PI
20.18377113	0.351535537	0.082481524	symbiont-barren non-spinose	PI
18.78837013	0.446250977	0.087271875	symbiont-barren non-spinose	PI
18.72658539	0.451435956	0.086831188	symbiont-barren non-spinose	PI
18.00938225	0.515758496	0.078417452	symbiont-barren non-spinose	PI
18.85594559	0.440667727	0.087689865	symbiont-barren non-spinose	PI
20.01933479	0.360630033	0.084242781	symbiont-barren non-spinose	PI
19.89627075	0.367757048	0.085404174	symbiont-barren non-spinose	PI
17.80301285	0.535093915	0.07518736	symbiont-barren non-spinose	PI
24.41711235	0.215205717	0.058903869	symbiont-barren non-spinose	PI
25.15446663	0.21602236	0.074677036	symbiont-barren non-spinose	PI
25.15446663	0.21602236	0.074677036	symbiont-barren non-spinose	PI
23.22071457	0.238085429	0.049475002	symbiont-barren non-spinose	PI
23.22071457	0.238085429	0.049475002	symbiont-barren non-spinose	PI
23.23233986	0.237767862	0.04947882	symbiont-barren non-spinose	PI
23.23233986	0.237767862	0.04947882	symbiont-barren non-spinose	PI
22.88520622	0.247726645	0.050045682	symbiont-barren non-spinose	PI
4.835214615	0.954798461	0.013951722	symbiont-barren non-spinose	PI
2.800594807	0.998337815	0.004985887	symbiont-barren non-spinose	PI
2.800594807	0.998337815	0.004985887	symbiont-barren non-spinose	PI
27.63828659	0.319358557	0.182642338	symbiont-barren non-spinose	PI
27.01770401	0.292170234	0.151612048	symbiont-barren non-spinose	PI
27.01770401	0.292170234	0.151612048	symbiont-barren non-spinose	PI
17.58309937	0.55577212	0.071528609	symbiont-barren non-spinose	PI
17.8268261	0.532856061	0.07557193	symbiont-barren non-spinose	PI
18.27731133	0.491029458	0.082167904	symbiont-barren non-spinose	PI
18.54032707	0.467484891	0.085188789	symbiont-barren non-spinose	PI
24.73227501	0.213791533	0.064654864	symbiont-barren non-spinose	PI
27.45472908	0.313055564	0.173698346	symbiont-barren non-spinose	PI
20.48887634	0.335869046	0.07869434	symbiont-barren non-spinose	PI
14.48983765	0.748707247	0.054331638	symbiont-barren non-spinose	PI
18.57243919	0.464676474	0.085503792	symbiont-barren non-spinose	PI
18.57243919	0.464676474	0.085503792	symbiont-barren non-spinose	PI
18.57243919	0.464676474	0.085503792	symbiont-barren non-spinose	PI
27.496912	0.3146644	0.175779983	symbiont-barren non-spinose	PI
27.5281601	0.315797235	0.177312696	symbiont-barren non-spinose	PI
26.78612518	0.279182432	0.139862648	symbiont-barren non-spinose	PI
26.40686417	0.257679367	0.121293364	symbiont-barren non-spinose	PI
17.97098351	0.519343349	0.077835586	symbiont-barren non-spinose	PI
18.37457657	0.482219816	0.083371252	symbiont-barren non-spinose	PI
18.37457657	0.482219816	0.083371252	symbiont-barren non-spinose	PI
18.67215347	0.456063727	0.086398573	symbiont-barren non-spinose	PI
26.83335495	0.281880399	0.142244901	symbiont-barren non-spinose	PI
26.24025726	0.248911108	0.113613923	symbiont-barren non-spinose	PI
26.24025726	0.248911108	0.113613923	symbiont-barren non-spinose	PI
26.95773125	0.288878756	0.148556628	symbiont-barren non-spinose	PI
26.95773125	0.288878756	0.148556628	symbiont-barren non-spinose	PI
26.95773125	0.288878756	0.148556628	symbiont-barren non-spinose	PI
23.22649956	0.237927242	0.049476701	symbiont-barren non-spinose	PI
22.04475975	0.274137984	0.05675537	symbiont-barren non-spinose	PI
22.04475975	0.274137984	0.05675537	symbiont-barren non-spinose	PI
24.31825638	0.216128505	0.057394468	symbiont-barren non-spinose	PI
23.87170982	0.222761686	0.052266006	symbiont-barren non-spinose	PI
23.87170982	0.222761686	0.052266006	symbiont-barren non-spinose	PI
27.0737114	0.2951783	0.154467705	symbiont-barren non-spinose	PI
27.02698708	0.292673531	0.152085306	symbiont-barren non-spinose	PI
26.67289543	0.272679869	0.134199687	symbiont-barren non-spinose	PI
26.67289543	0.272679869	0.134199687	symbiont-barren non-spinose	PI
18.23972511	0.494461317	0.081678357	symbiont-barren non-spinose	PI
18.23972511	0.494461317	0.081678357	symbiont-barren non-spinose	PI
27.3423481	0.308358262	0.168092056	symbiont-barren non-spinose	PI
27.53887558	0.316173738	0.177836346	symbiont-barren non-spinose	PI
6.119327545	0.913530137	0.027483435	symbiont-barren non-spinose	PI
8.237586975	0.836793835	0.058941532	symbiont-barren non-spinose	PI
9.08066082	0.808028701	0.072381494	symbiont-barren non-spinose	PI
26.98752213	0.290522027	0.150073827	symbiont-barren non-spinose	PI
24.41717339	0.215205214	0.058904844	symbiont-barren non-spinose	PI
24.56844139	0.214224948	0.061485045	symbiont-barren non-spinose	PI
24.56844139	0.214224948	0.061485045	symbiont-barren non-spinose	PI
24.23885536	0.21702252	0.056281887	symbiont-barren non-spinose	PI
24.11532402	0.218670148	0.054725384	symbiont-barren non-spinose	PI
23.94821358	0.221363258	0.052952279	symbiont-barren non-spinose	PI
22.44053268	0.261420629	0.052737348	symbiont-barren non-spinose	PI
21.8666687	0.280105382	0.058946849	symbiont-barren non-spinose	PI
21.8666687	0.280105382	0.058946849	symbiont-barren non-spinose	PI
26.69549179	0.273978339	0.135323495	symbiont-barren non-spinose	PI
23.43921661	0.232347653	0.049819828	symbiont-barren non-spinose	PI
23.43921661	0.232347653	0.049819828	symbiont-barren non-spinose	PI
24.90538406	0.214095991	0.068436684	symbiont-barren non-spinose	PI
24.90538406	0.214095991	0.068436684	symbiont-barren non-spinose	PI
25.35982132	0.219039338	0.080549452	symbiont-barren non-spinose	PI
17.3523674	0.577337193	0.067565713	symbiont-barren non-spinose	PI
17.3523674	0.577337193	0.067565713	symbiont-barren non-spinose	PI
7.722249985	0.855386798	0.050762064	symbiont-barren non-spinose	PI
8.183630943	0.838715225	0.058078631	symbiont-barren non-spinose	PI
6.375973225	0.904477237	0.030857813	symbiont-barren non-spinose	PI
6.294573307	0.907368244	0.029768373	symbiont-barren non-spinose	PI
1.248579741	1.008349798	0.003577338	symbiont-barren non-spinose	PI
5.930688381	0.920054407	0.025123568	symbiont-barren non-spinose	PI
6.686385155	0.893315437	0.035159661	symbiont-barren non-spinose	PI
9.906765938	0.783447398	0.084204098	symbiont-barren non-spinose	PI
11.97857571	0.750186427	0.093094901	symbiont-barren non-spinose	PI
12.29810619	0.749958757	0.090121417	symbiont-barren non-spinose	PI
12.29810619	0.749958757	0.090121417	symbiont-barren non-spinose	PI
13.42722797	0.753869144	0.072379748	symbiont-barren non-spinose	PI
13.42722797	0.753869144	0.072379748	symbiont-barren non-spinose	PI
14.61001015	0.746709871	0.052714472	symbiont-barren non-spinose	PI
14.61001015	0.746709871	0.052714472	symbiont-barren non-spinose	PI
20.38730431	0.340918343	0.080019729	symbiont-barren non-spinose	PI
27.4615097	0.313320167	0.174033881	symbiont-barren non-spinose	PI
26.86395264	0.283618811	0.143793185	symbiont-barren non-spinose	PI
26.86395264	0.283618811	0.143793185	symbiont-barren non-spinose	PI
24.46461296	0.214840278	0.059678612	symbiont-barren non-spinose	PI
26.97682953	0.289934007	0.149529121	symbiont-barren non-spinose	PI
27.60421562	0.318331528	0.181006303	symbiont-barren non-spinose	PI
26.5187149	0.263888665	0.126637643	symbiont-barren non-spinose	PI
27.29404259	0.306172591	0.16566008	symbiont-barren non-spinose	PI
27.23435593	0.303349071	0.162641071	symbiont-barren non-spinose	PI
27.23435593	0.303349071	0.162641071	symbiont-barren non-spinose	PI
27.23627853	0.303442011	0.162738524	symbiont-barren non-spinose	PI
27.23627853	0.303442011	0.162738524	symbiont-barren non-spinose	PI
25.86561775	0.232614806	0.097936371	symbiont-barren non-spinose	PI
25.86561775	0.232614806	0.097936371	symbiont-barren non-spinose	PI
25.86561775	0.232614806	0.097936371	symbiont-barren non-spinose	PI
12.01692867	0.750087566	0.092808809	symbiont-barren non-spinose	PI
12.01692867	0.750087566	0.092808809	symbiont-barren non-spinose	PI
8.790941238	0.817595457	0.067814258	symbiont-barren non-spinose	PI
10.59127045	0.767157545	0.091437391	symbiont-barren non-spinose	PI
15.55535984	0.715278808	0.046362712	symbiont-barren non-spinose	PI
16.17459488	0.676943708	0.049979828	symbiont-barren non-spinose	PI
16.17459488	0.676943708	0.049979828	symbiont-barren non-spinose	PI
17.70712662	0.54411179	0.073613461	symbiont-barren non-spinose	PI
17.13381577	0.597436581	0.063806901	symbiont-barren non-spinose	PI
17.26595116	0.585333884	0.066073865	symbiont-barren non-spinose	PI
16.1814785	0.676447525	0.050050389	symbiont-barren non-spinose	PI
22.76036072	0.251499144	0.05058476	symbiont-barren non-spinose	PI
11.571105	0.752566809	0.094900225	symbiont-barren non-spinose	PI
24.52926445	0.214427028	0.060785139	symbiont-barren non-spinose	PI
24.52926445	0.214427028	0.060785139	symbiont-barren non-spinose	PI
6.513462067	0.899557894	0.032735614	symbiont-barren non-spinose	PI
6.513462067	0.899557894	0.032735614	symbiont-barren non-spinose	PI
6.513462067	0.899557894	0.032735614	symbiont-barren non-spinose	PI
6.513462067	0.899557894	0.032735614	symbiont-barren non-spinose	PI
5.091416836	0.947252163	0.016127024	symbiont-barren non-spinose	PI
5.091416836	0.947252163	0.016127024	symbiont-barren non-spinose	PI
3.210780859	0.992116612	0.005887538	symbiont-barren non-spinose	PI
27.00477219	0.291466202	0.150952873	symbiont-barren non-spinose	PI
27.00477219	0.291466202	0.150952873	symbiont-barren non-spinose	PI
27.07110786	0.295040048	0.154334958	symbiont-barren non-spinose	PI
3.794543743	0.980934324	0.007823899	symbiont-barren non-spinose	PI
3.794543743	0.980934324	0.007823899	symbiont-barren non-spinose	PI
26.25831223	0.249825918	0.114427793	symbiont-barren non-spinose	PI
4.602116585	0.961298744	0.012221206	symbiont-barren non-spinose	PI
6.205076694	0.910526266	0.028590834	symbiont-barren non-spinose	PI
9.380921364	0.79857958	0.076942494	symbiont-barren non-spinose	PI
9.380921364	0.79857958	0.076942494	symbiont-barren non-spinose	PI
7.344520569	0.869231052	0.044901278	symbiont-barren non-spinose	PI
5.753959179	0.926049008	0.02301493	symbiont-barren non-spinose	PI
-0.376368523	1.002765963	0.003235553	symbiont-barren non-spinose	PI
2.648616552	1.000283387	0.004728041	symbiont-barren non-spinose	PI
1.697138786	1.007777422	0.003779239	symbiont-barren non-spinose	PI
2.472673893	1.002285793	0.004473296	symbiont-barren non-spinose	PI
1.546317816	1.008187906	0.003701571	symbiont-barren non-spinose	PI
2.081344366	1.005750749	0.004048926	symbiont-barren non-spinose	PI
-0.75415349	1.002650049	0.003180854	symbiont-barren non-spinose	PI
-0.75415349	1.002650049	0.003180854	symbiont-barren non-spinose	PI
9.634832382	0.791026106	0.080589019	symbiont-barren non-spinose	PI
27.36183929	0.30921315	0.169069957	symbiont-barren non-spinose	PI
27.06903458	0.294929838	0.154229246	symbiont-barren non-spinose	PI
27.74324989	0.32206729	0.18760042	symbiont-barren non-spinose	PI
27.61018181	0.31851636	0.181293664	symbiont-barren non-spinose	PI
27.63828659	0.319358557	0.182642338	symbiont-barren non-spinose	PI
0.341617256	1.005344666	0.003343104	symbiont-barren non-spinose	PI
2.004207611	1.006268843	0.0039848	symbiont-barren non-spinose	PI
4.141204357	0.973072752	0.009432896	symbiont-barren non-spinose	PI
2.964317083	0.996022283	0.005307351	symbiont-barren non-spinose	PI
2.964317083	0.996022283	0.005307351	symbiont-barren non-spinose	PI
8.948809624	0.812332889	0.07031781	symbiont-barren non-spinose	PI
7.199509621	0.874559184	0.042695709	symbiont-barren non-spinose	PI
7.199509621	0.874559184	0.042695709	symbiont-barren non-spinose	PI
2.879642248	0.997248021	0.005135151	symbiont-barren non-spinose	PI
2.879642248	0.997248021	0.005135151	symbiont-barren non-spinose	PI
1.024479747	1.007972653	0.003502216	symbiont-barren non-spinose	PI
4.137744904	0.973155514	0.009414895	symbiont-barren non-spinose	PI
6.820767879	0.888429972	0.037087157	symbiont-barren non-spinose	PI
6.820767879	0.888429972	0.037087157	symbiont-barren non-spinose	PI
6.820767879	0.888429972	0.037087157	symbiont-barren non-spinose	PI
3.87439847	0.979201644	0.008160961	symbiont-barren non-spinose	PI
6.938657761	0.884125065	0.038806732	symbiont-barren non-spinose	PI
24.78072929	0.213795436	0.065668239	symbiont-barren non-spinose	PI
28.03512764	0.325443178	0.200581265	symbiont-barren non-spinose	PI
23.38749313	0.233659334	0.04968562	symbiont-barren non-spinose	PI
23.38749313	0.233659334	0.04968562	symbiont-barren non-spinose	PI
22.10669518	0.272103581	0.056043032	symbiont-barren non-spinose	PI
22.10669518	0.272103581	0.056043032	symbiont-barren non-spinose	PI
17.18097687	0.593136386	0.064612874	symbiont-barren non-spinose	PI
16.78419113	0.62843515	0.058055317	symbiont-barren non-spinose	PI
15.30317974	0.726768843	0.046725369	symbiont-barren non-spinose	PI
12.60536385	0.750715919	0.08616928	symbiont-barren non-spinose	PI
12.60536385	0.750715919	0.08616928	symbiont-barren non-spinose	PI
10.48532104	0.76938851	0.0905289	symbiont-barren non-spinose	PI
10.15084648	0.777149771	0.087128209	symbiont-barren non-spinose	PI
10.15084648	0.777149771	0.087128209	symbiont-barren non-spinose	PI
9.812397957	0.786013449	0.082988387	symbiont-barren non-spinose	PI
9.812397957	0.786013449	0.082988387	symbiont-barren non-spinose	PI
8.908557892	0.813663858	0.069682382	symbiont-barren non-spinose	PI
5.067506313	0.947973528	0.015911724	symbiont-barren non-spinose	PI
4.588078499	0.961678775	0.012124207	symbiont-barren non-spinose	PI
1.140318632	1.008213394	0.003539286	symbiont-barren non-spinose	PI
4.545367718	0.962826902	0.011833972	symbiont-barren non-spinose	PI
7.42104435	0.866420028	0.046076091	symbiont-barren non-spinose	PI
8.790941238	0.817595457	0.067814258	symbiont-barren non-spinose	PI
9.036110878	0.809473189	0.071687555	symbiont-barren non-spinose	PI
23.32352257	0.235322942	0.049565015	symbiont-barren non-spinose	PI
14.84032249	0.7417757	0.050033946	symbiont-barren non-spinose	PI
10.92326546	0.760939178	0.093677913	symbiont-barren non-spinose	PI
22.17042351	0.270029727	0.055339848	symbiont-barren non-spinose	PI
21.78051186	0.283062851	0.060074219	symbiont-barren non-spinose	PI
21.59381104	0.289654038	0.062638993	symbiont-barren non-spinose	PI
22.10964584	0.272007137	0.056009794	symbiont-barren non-spinose	PI
21.59381104	0.289654038	0.062638993	symbiont-barren non-spinose	PI
24.40707207	0.215289534	0.058744237	symbiont-barren non-spinose	PI
25.38736153	0.219547852	0.08138804	symbiont-barren non-spinose	PI
27.89389038	0.324632256	0.194464938	symbiont-barren non-spinose	PI
27.89389038	0.324632256	0.194464938	symbiont-barren non-spinose	PI
26.7632885	0.2778733	0.138714588	symbiont-barren non-spinose	PI
26.48947334	0.262246861	0.125227636	symbiont-barren non-spinose	PI
23.4614048	0.231794552	0.049887535	symbiont-barren non-spinose	PI
19.52927017	0.390766967	0.087910775	symbiont-barren non-spinose	PI
19.16219521	0.416658454	0.088669875	symbiont-barren non-spinose	PI
20.76086617	0.323102364	0.074907057	symbiont-barren non-spinose	PI
21.86686897	0.280098565	0.058944276	symbiont-barren non-spinose	PI
27.28523827	0.305764359	0.165215646	symbiont-barren non-spinose	PI
26.20167542	0.246989954	0.111891031	symbiont-barren non-spinose	PI
26.43655777	0.25930771	0.122698791	symbiont-barren non-spinose	PI
26.51703262	0.263793912	0.126556294	symbiont-barren non-spinose	PI
27.56370735	0.31702211	0.179045843	symbiont-barren non-spinose	PI
26.66635513	0.272304212	0.133875067	symbiont-barren non-spinose	PI
26.99471474	0.290916395	0.150440317	symbiont-barren non-spinose	PI
26.99471474	0.290916395	0.150440317	symbiont-barren non-spinose	PI
26.10214996	0.242269582	0.107555431	symbiont-barren non-spinose	PI
26.01549149	0.238472178	0.103917936	symbiont-barren non-spinose	PI
26.01549149	0.238472178	0.103917936	symbiont-barren non-spinose	PI
27.09379768	0.296239362	0.155491741	symbiont-barren non-spinose	PI
26.76310921	0.277863014	0.138705585	symbiont-barren non-spinose	PI
26.76310921	0.277863014	0.138705585	symbiont-barren non-spinose	PI
26.83599472	0.282030711	0.142378335	symbiont-barren non-spinose	PI
26.83599472	0.282030711	0.142378335	symbiont-barren non-spinose	PI
25.84431267	0.231853515	0.097117535	symbiont-barren non-spinose	PI
25.84431267	0.231853515	0.097117535	symbiont-barren non-spinose	PI
26.15062141	0.244523726	0.109646741	symbiont-barren non-spinose	PI
26.15062141	0.244523726	0.109646741	symbiont-barren non-spinose	PI
25.61471367	0.224733792	0.088781217	symbiont-barren non-spinose	PI
26.23977852	0.248886984	0.113592407	symbiont-barren non-spinose	PI
26.23977852	0.248886984	0.113592407	symbiont-barren non-spinose	PI
26.30108833	0.252030634	0.116374643	symbiont-barren non-spinose	PI
26.27359581	0.250607771	0.115120424	symbiont-barren non-spinose	PI
26.27359581	0.250607771	0.115120424	symbiont-barren non-spinose	PI
20.9915123	0.313062259	0.071518103	symbiont-barren non-spinose	PI
28.06018448	0.325411565	0.201629945	symbiont-barren non-spinose	PI
28.06018448	0.325411565	0.201629945	symbiont-barren non-spinose	PI
28.20306396	0.324140096	0.207376992	symbiont-barren non-spinose	PI
28.20306396	0.324140096	0.207376992	symbiont-barren non-spinose	PI
28.24322701	0.323431718	0.208916404	symbiont-barren non-spinose	PI
28.24322701	0.323431718	0.208916404	symbiont-barren non-spinose	PI
28.20450783	0.324117386	0.207432937	symbiont-barren non-spinose	PI
28.05163193	0.325428542	0.201273306	symbiont-barren non-spinose	PI
27.99881554	0.3253926	0.199041328	symbiont-barren non-spinose	PI
28.23061371	0.32367142	0.208436728	symbiont-barren non-spinose	PI
27.68887329	0.320752367	0.185048064	symbiont-barren non-spinose	PI
17.79954147	0.535420223	0.075131075	symbiont-barren non-spinose	PI
17.67689514	0.546955521	0.073109772	symbiont-barren non-spinose	PI
27.04349327	0.293563952	0.152926903	symbiont-barren non-spinose	PI
26.82454872	0.281378548	0.141799975	symbiont-barren non-spinose	PI
26.79957199	0.279952058	0.140539868	symbiont-barren non-spinose	PI
26.67933273	0.2730497	0.134519486	symbiont-barren non-spinose	PI
26.84188271	0.282365766	0.142676058	symbiont-barren non-spinose	PI
23.24998093	0.237288421	0.049487699	symbiont-barren non-spinose	PI
25.02028656	0.214758238	0.071196873	symbiont-barren non-spinose	PI
28.24847031	0.323327386	0.209114772	symbiont-barren non-spinose	PI
28.25743484	0.32314259	0.20945251	symbiont-barren non-spinose	PI
28.15101624	0.32482422	0.205331036	symbiont-barren non-spinose	PI
28.00078964	0.325398238	0.199125649	symbiont-barren non-spinose	PI
27.98948288	0.325361503	0.198641777	symbiont-barren non-spinose	PI
27.84813118	0.324028912	0.192414175	symbiont-barren non-spinose	PI
27.68473053	0.320644279	0.184852147	symbiont-barren non-spinose	PI
27.6344223	0.319245576	0.182457398	symbiont-barren non-spinose	PI
28.05029488	0.325430614	0.201217429	symbiont-barren non-spinose	PI
28.22108841	0.323841938	0.208072181	symbiont-barren non-spinose	PI
28.12601089	0.325061463	0.204328317	symbiont-barren non-spinose	PI
25.61471367	0.224733792	0.088781217	symbiont-barren non-spinose	PI
25.61471367	0.224733792	0.088781217	symbiont-barren non-spinose	PI
26.31744766	0.252886875	0.117125895	symbiont-barren non-spinose	PI
26.32063484	0.25305449	0.117272676	symbiont-barren non-spinose	PI
25.41250229	0.220034149	0.082164222	symbiont-barren non-spinose	PI
25.41250229	0.220034149	0.082164222	symbiont-barren non-spinose	PI
25.84431267	0.231853515	0.097117535	symbiont-barren non-spinose	PI
25.84431267	0.231853515	0.097117535	symbiont-barren non-spinose	PI
25.88988686	0.233503395	0.098878614	symbiont-barren non-spinose	PI
25.88988686	0.233503395	0.098878614	symbiont-barren non-spinose	PI
25.98133469	0.237058928	0.1025204	symbiont-barren non-spinose	PI
26.25007439	0.249407317	0.114055862	symbiont-barren non-spinose	PI
25.97424126	0.236771293	0.102232723	symbiont-barren non-spinose	PI
26.23784065	0.248789406	0.113505351	symbiont-barren non-spinose	PI
26.26364899	0.250098163	0.114669268	symbiont-barren non-spinose	PI
26.26364899	0.250098163	0.114669268	symbiont-barren non-spinose	PI
26.26364899	0.250098163	0.114669268	symbiont-barren non-spinose	PI
26.37961197	0.256200022	0.120012631	symbiont-barren non-spinose	PI
27.23789978	0.303520283	0.162820692	symbiont-barren non-spinose	PI
25.31554794	0.218274307	0.079226818	symbiont-barren non-spinose	PI
26.70697403	0.274638334	0.135895852	symbiont-barren non-spinose	PI
27.05008507	0.293917884	0.153263016	symbiont-barren non-spinose	PI
22.7956543	0.250424976	0.050414843	symbiont-barren non-spinose	PI
27.4460659	0.312714232	0.173269161	symbiont-barren non-spinose	PI
28.14916229	0.324843822	0.205257125	symbiont-barren non-spinose	PI
28.14916229	0.324843822	0.205257125	symbiont-barren non-spinose	PI
28.12900925	0.325036094	0.204449213	symbiont-barren non-spinose	PI
28.1104126	0.325180039	0.203696503	symbiont-barren non-spinose	PI
28.19723701	0.324229676	0.207150763	symbiont-barren non-spinose	PI
28.2830162	0.322570347	0.210406366	symbiont-barren non-spinose	PI
28.2830162	0.322570347	0.210406366	symbiont-barren non-spinose	PI
28.55424118	0.312144775	0.21953931	symbiont-barren non-spinose	PI
26.28478622	0.251184427	0.115629662	symbiont-barren non-spinose	PI
26.92624283	0.287126038	0.146954697	symbiont-barren non-spinose	PI
27.49173546	0.314471815	0.175525288	symbiont-barren non-spinose	PI
27.49173546	0.314471815	0.175525288	symbiont-barren non-spinose	PI
21.56727219	0.29061302	0.063014962	symbiont-barren non-spinose	PI
11.03105354	0.759186729	0.094188906	symbiont-barren non-spinose	PI
11.03105354	0.759186729	0.094188906	symbiont-barren non-spinose	PI
10.30447674	0.773453919	0.088785009	symbiont-barren non-spinose	PI
12.68605995	0.75101454	0.084987328	symbiont-barren non-spinose	PI
11.95668602	0.750252734	0.09324889	symbiont-barren non-spinose	PI
16.20365715	0.674839675	0.050281574	symbiont-barren non-spinose	PI
21.44165993	0.295233461	0.064824722	symbiont-barren non-spinose	PI
24.06126595	0.219484923	0.054110304	symbiont-barren non-spinose	PI
24.12006187	0.218601398	0.054781199	symbiont-barren non-spinose	PI
24.82832909	0.213860175	0.066697836	symbiont-barren non-spinose	PI
22.76465416	0.251368178	0.050563357	symbiont-barren non-spinose	PI
22.76465416	0.251368178	0.050563357	symbiont-barren non-spinose	PI
24.71444511	0.213805591	0.06429074	symbiont-barren non-spinose	PI
24.76614189	0.213787737	0.065359483	symbiont-barren non-spinose	PI
25.07648087	0.215221915	0.072620434	symbiont-barren non-spinose	PI
25.06721306	0.21513899	0.0723823	symbiont-barren non-spinose	PI
26.44962311	0.260029206	0.123320358	symbiont-barren non-spinose	PI
8.179900169	0.838848341	0.058019007	symbiont-barren non-spinose	PI
6.54176712	0.898540004	0.033127803	symbiont-barren non-spinose	PI
6.54176712	0.898540004	0.033127803	symbiont-barren non-spinose	PI
5.26693058	0.94185591	0.017782123	symbiont-barren non-spinose	PI
3.97486949	0.976954568	0.008612898	symbiont-barren non-spinose	PI
3.764816523	0.981567169	0.007703272	symbiont-barren non-spinose	PI
6.157207489	0.912205924	0.027970058	symbiont-barren non-spinose	PI
3.139685154	0.993294326	0.005707462	symbiont-barren non-spinose	PI
1.852932215	1.00712359	0.003874435	symbiont-barren non-spinose	PI
29.00977135	0.274001195	0.230071751	symbiont-barren non-spinose	PI
29.10811234	0.261882935	0.231414752	symbiont-barren non-spinose	PI
29.16054153	0.254806472	0.231980748	symbiont-barren non-spinose	PI
29.276968	0.237503597	0.232848188	symbiont-barren non-spinose	PI
28.9936161	0.275851225	0.229816986	symbiont-barren non-spinose	PI
29.02094078	0.272699188	0.230242341	symbiont-barren non-spinose	PI
28.9964447	0.275530128	0.229862275	symbiont-barren non-spinose	PI
28.87650108	0.28811457	0.227693292	symbiont-barren non-spinose	PI
28.7852211	0.296319813	0.225714012	symbiont-barren non-spinose	PI
28.7852211	0.296319813	0.225714012	symbiont-barren non-spinose	PI
28.7852211	0.296319813	0.225714012	symbiont-barren non-spinose	PI
28.83736801	0.291773942	0.226878517	symbiont-barren non-spinose	PI
28.7852211	0.296319813	0.225714012	symbiont-barren non-spinose	PI
28.81018257	0.294190432	0.226282523	symbiont-barren non-spinose	PI
28.76853561	0.297695978	0.225322784	symbiont-barren non-spinose	PI
28.76462746	0.298012882	0.225229862	symbiont-barren non-spinose	PI
23.93939781	0.221519298	0.052869214	symbiont-barren non-spinose	PI
23.86795616	0.222832838	0.052234338	symbiont-barren non-spinose	PI
23.34620667	0.234727952	0.04960207	symbiont-barren non-spinose	PI
22.46432877	0.260673542	0.05254035	symbiont-barren non-spinose	PI
22.34826279	0.264332838	0.053552888	symbiont-barren non-spinose	PI
21.7473526	0.284214611	0.060518329	symbiont-barren non-spinose	PI
21.7473526	0.284214611	0.060518329	symbiont-barren non-spinose	PI
20.67103958	0.327202121	0.076189919	symbiont-barren non-spinose	PI
20.58247948	0.331355004	0.077425711	symbiont-barren non-spinose	PI
20.49906158	0.335371491	0.078558364	symbiont-barren non-spinose	PI
20.49906158	0.335371491	0.078558364	symbiont-barren non-spinose	PI
20.35725403	0.342443254	0.080400418	symbiont-barren non-spinose	PI
19.77775002	0.374892881	0.086380037	symbiont-barren non-spinose	PI
19.9066143	0.367147109	0.085312163	symbiont-barren non-spinose	PI
19.46409225	0.395145113	0.08818478	symbiont-barren non-spinose	PI
18.71349525	0.452543878	0.086730878	symbiont-barren non-spinose	PI
26.64195824	0.27090405	0.132666877	symbiont-barren non-spinose	PI
26.09427071	0.241911717	0.107219252	symbiont-barren non-spinose	PI
25.83029938	0.231362294	0.096583184	symbiont-barren non-spinose	PI
26.16664505	0.245288	0.110346643	symbiont-barren non-spinose	PI
27.51800919	0.315434884	0.176815707	symbiont-barren non-spinose	PI
27.51800919	0.315434884	0.176815707	symbiont-barren non-spinose	PI
27.51800919	0.315434884	0.176815707	symbiont-barren non-spinose	PI
27.51800919	0.315434884	0.176815707	symbiont-barren non-spinose	PI
27.51800919	0.315434884	0.176815707	symbiont-barren non-spinose	PI
27.51800919	0.315434884	0.176815707	symbiont-barren non-spinose	PI
27.51800919	0.315434884	0.176815707	symbiont-barren non-spinose	PI
27.51800919	0.315434884	0.176815707	symbiont-barren non-spinose	PI
27.51800919	0.315434884	0.176815707	symbiont-barren non-spinose	PI
27.51800919	0.315434884	0.176815707	symbiont-barren non-spinose	PI
27.53437424	0.316016333	0.177616496	symbiont-barren non-spinose	PI
27.53437424	0.316016333	0.177616496	symbiont-barren non-spinose	PI
27.53437424	0.316016333	0.177616496	symbiont-barren non-spinose	PI
27.53437424	0.316016333	0.177616496	symbiont-barren non-spinose	PI
27.53437424	0.316016333	0.177616496	symbiont-barren non-spinose	PI
27.53437424	0.316016333	0.177616496	symbiont-barren non-spinose	PI
27.53437424	0.316016333	0.177616496	symbiont-barren non-spinose	PI
27.53437424	0.316016333	0.177616496	symbiont-barren non-spinose	PI
27.53437424	0.316016333	0.177616496	symbiont-barren non-spinose	PI
27.51800919	0.315434884	0.176815707	symbiont-barren non-spinose	PI
27.51800919	0.315434884	0.176815707	symbiont-barren non-spinose	PI
27.51800919	0.315434884	0.176815707	symbiont-barren non-spinose	PI
27.51800919	0.315434884	0.176815707	symbiont-barren non-spinose	PI
27.51800919	0.315434884	0.176815707	symbiont-barren non-spinose	PI
27.44822121	0.312799492	0.173375989	symbiont-barren non-spinose	PI
27.44822121	0.312799492	0.173375989	symbiont-barren non-spinose	PI
27.44822121	0.312799492	0.173375989	symbiont-barren non-spinose	PI
27.44822121	0.312799492	0.173375989	symbiont-barren non-spinose	PI
27.44822121	0.312799492	0.173375989	symbiont-barren non-spinose	PI
27.44822121	0.312799492	0.173375989	symbiont-barren non-spinose	PI
27.44822121	0.312799492	0.173375989	symbiont-barren non-spinose	PI
27.43300819	0.312192916	0.172621241	symbiont-barren non-spinose	PI
27.43300819	0.312192916	0.172621241	symbiont-barren non-spinose	PI
27.42977905	0.312062743	0.172460827	symbiont-barren non-spinose	PI
27.42977905	0.312062743	0.172460827	symbiont-barren non-spinose	PI
27.44822121	0.312799492	0.173375989	symbiont-barren non-spinose	PI
27.44822121	0.312799492	0.173375989	symbiont-barren non-spinose	PI
27.44822121	0.312799492	0.173375989	symbiont-barren non-spinose	PI
27.44822121	0.312799492	0.173375989	symbiont-barren non-spinose	PI
27.44822121	0.312799492	0.173375989	symbiont-barren non-spinose	PI
27.44822121	0.312799492	0.173375989	symbiont-barren non-spinose	PI
27.44822121	0.312799492	0.173375989	symbiont-barren non-spinose	PI
27.44822121	0.312799492	0.173375989	symbiont-barren non-spinose	PI
27.44822121	0.312799492	0.173375989	symbiont-barren non-spinose	PI
27.44822121	0.312799492	0.173375989	symbiont-barren non-spinose	PI
27.44822121	0.312799492	0.173375989	symbiont-barren non-spinose	PI
27.44822121	0.312799492	0.173375989	symbiont-barren non-spinose	PI
27.44822121	0.312799492	0.173375989	symbiont-barren non-spinose	PI
27.44822121	0.312799492	0.173375989	symbiont-barren non-spinose	PI
27.44822121	0.312799492	0.173375989	symbiont-barren non-spinose	PI
27.44822121	0.312799492	0.173375989	symbiont-barren non-spinose	PI
27.44822121	0.312799492	0.173375989	symbiont-barren non-spinose	PI
27.43300819	0.312192916	0.172621241	symbiont-barren non-spinose	PI
27.42977905	0.312062743	0.172460827	symbiont-barren non-spinose	PI
27.80587196	0.323332931	0.19049286	symbiont-barren non-spinose	PI
27.80587196	0.323332931	0.19049286	symbiont-barren non-spinose	PI
27.64574623	0.319574083	0.18299889	symbiont-barren non-spinose	PI
27.64574623	0.319574083	0.18299889	symbiont-barren non-spinose	PI
27.45998955	0.313261042	0.173958687	symbiont-barren non-spinose	PI
16.55573273	0.647596011	0.054651624	symbiont-barren non-spinose	PI
14.86302662	0.741204869	0.049802891	symbiont-barren non-spinose	PI
17.81752586	0.533729924	0.075422061	symbiont-barren non-spinose	PI
27.76898956	0.322620557	0.188795624	symbiont-barren non-spinose	PI
17.19672203	0.591695709	0.064882849	symbiont-barren non-spinose	PI
19.33564949	0.404045279	0.088554661	symbiont-barren non-spinose	PI
26.72641754	0.275755871	0.136866953	symbiont-barren non-spinose	PI
26.94189453	0.287999156	0.1477507	symbiont-barren non-spinose	PI
26.66973114	0.272498108	0.134042593	symbiont-barren non-spinose	PI
27.28748703	0.305868908	0.165329194	symbiont-barren non-spinose	PI
27.63920403	0.319385247	0.182686222	symbiont-barren non-spinose	PI
27.98121643	0.325327862	0.19828661	symbiont-barren non-spinose	PI
28.29610825	0.322251493	0.210888772	symbiont-barren non-spinose	PI
28.29610825	0.322251493	0.210888772	symbiont-barren non-spinose	PI
29.07246208	0.266447965	0.230969691	symbiont-barren non-spinose	PI
29.05292511	0.268866219	0.230705479	symbiont-barren non-spinose	PI
29.01498795	0.273395443	0.230151991	symbiont-barren non-spinose	PI
28.8847084	0.287319703	0.227857623	symbiont-barren non-spinose	PI
28.28025246	0.322635397	0.210304028	symbiont-barren non-spinose	PI
27.71262741	0.321350735	0.186167497	symbiont-barren non-spinose	PI
27.47733498	0.313928867	0.174815626	symbiont-barren non-spinose	PI
28.18787193	0.32436673	0.20678566	symbiont-barren non-spinose	PI
28.12413025	0.32507695	0.204252396	symbiont-barren non-spinose	PI
28.09109306	0.32529601	0.202907355	symbiont-barren non-spinose	PI
28.1026001	0.32523103	0.203378258	symbiont-barren non-spinose	PI
28.10201836	0.325234603	0.203354513	symbiont-barren non-spinose	PI
27.90273285	0.324730322	0.194857522	symbiont-barren non-spinose	PI
27.69315529	0.320862931	0.185250354	symbiont-barren non-spinose	PI
27.75955582	0.322423059	0.188358576	symbiont-barren non-spinose	PI
28.08536339	0.325323895	0.202671927	symbiont-barren non-spinose	PI
27.99153137	0.325368955	0.198729608	symbiont-barren non-spinose	PI
28.15552902	0.324775152	0.205510651	symbiont-barren non-spinose	PI
28.06018448	0.325411565	0.201629945	symbiont-barren non-spinose	PI
25.41250229	0.220034149	0.082164222	symbiont-barren non-spinose	PI
28.09475327	0.325276644	0.20305742	symbiont-barren non-spinose	PI
28.09475327	0.325276644	0.20305742	symbiont-barren non-spinose	PI
28.14466286	0.324890047	0.205077459	symbiont-barren non-spinose	PI
28.18572617	0.324396935	0.206701745	symbiont-barren non-spinose	PI
28.18572617	0.324396935	0.206701745	symbiont-barren non-spinose	PI
28.18572617	0.324396935	0.206701745	symbiont-barren non-spinose	PI
28.18572617	0.324396935	0.206701745	symbiont-barren non-spinose	PI
28.18572617	0.324396935	0.206701745	symbiont-barren non-spinose	PI
28.18572617	0.324396935	0.206701745	symbiont-barren non-spinose	PI
28.22765732	0.323725308	0.208323794	symbiont-barren non-spinose	PI
28.25775528	0.323135834	0.209464549	symbiont-barren non-spinose	PI
28.25775528	0.323135834	0.209464549	symbiont-barren non-spinose	PI
28.25775528	0.323135834	0.209464549	symbiont-barren non-spinose	PI
28.25775528	0.323135834	0.209464549	symbiont-barren non-spinose	PI
28.25743484	0.32314259	0.20945251	symbiont-barren non-spinose	PI
28.25743484	0.32314259	0.20945251	symbiont-barren non-spinose	PI
28.25743484	0.32314259	0.20945251	symbiont-barren non-spinose	PI
28.25743484	0.32314259	0.20945251	symbiont-barren non-spinose	PI
28.25743484	0.32314259	0.20945251	symbiont-barren non-spinose	PI
28.25743484	0.32314259	0.20945251	symbiont-barren non-spinose	PI
28.24591446	0.323378588	0.209018153	symbiont-barren non-spinose	PI
28.24591446	0.323378588	0.209018153	symbiont-barren non-spinose	PI
28.24847031	0.323327386	0.209114772	symbiont-barren non-spinose	PI
28.24512291	0.323394312	0.208988201	symbiont-barren non-spinose	PI
28.24847031	0.323327386	0.209114772	symbiont-barren non-spinose	PI
28.24847031	0.323327386	0.209114772	symbiont-barren non-spinose	PI
28.24623108	0.32337228	0.20903013	symbiont-barren non-spinose	PI
27.01780701	0.292175828	0.151617299	symbiont-barren non-spinose	PI
26.83568192	0.282012902	0.142362522	symbiont-barren non-spinose	PI
25.60449219	0.224461798	0.088430619	symbiont-barren non-spinose	PI
0.404889971	1.005629442	0.003354545	symbiont-barren non-spinose	PI
-0.11759948	1.003458823	0.003271504	symbiont-barren non-spinose	PI
1.760586619	1.00753912	0.003815971	symbiont-barren non-spinose	PI
10.26625729	0.774353111	0.088387207	symbiont-barren non-spinose	PI
10.26625729	0.774353111	0.088387207	symbiont-barren non-spinose	PI
23.74481773	0.225292734	0.05129841	symbiont-barren non-spinose	PI
28.10097122	0.325240959	0.203311756	symbiont-barren non-spinose	PI
27.59808922	0.318139562	0.180710847	symbiont-barren non-spinose	PI
26.85632896	0.283186501	0.143407091	symbiont-barren non-spinose	PI
26.85632896	0.283186501	0.143407091	symbiont-barren non-spinose	PI
26.59736443	0.268351885	0.130470279	symbiont-barren non-spinose	PI
7.601051331	0.859817832	0.048865726	symbiont-barren non-spinose	PI
7.804985523	0.852371456	0.05206378	symbiont-barren non-spinose	PI
25.12837029	0.215733926	0.073978307	symbiont-barren non-spinose	PI
25.12837029	0.215733926	0.073978307	symbiont-barren non-spinose	PI
25.39390373	0.219672361	0.08158904	symbiont-barren non-spinose	PI
28.06464958	0.325400135	0.201815597	symbiont-barren non-spinose	PI
28.74561119	0.299525649	0.224770807	symbiont-barren non-spinose	PI
28.57909012	0.310765545	0.220279095	symbiont-barren non-spinose	PI
28.77017784	0.297562201	0.225361685	symbiont-barren non-spinose	PI
28.7579937	0.298546101	0.225071023	symbiont-barren non-spinose	PI
28.76568222	0.297927556	0.225254988	symbiont-barren non-spinose	PI
28.62193108	0.308209831	0.221513252	symbiont-barren non-spinose	PI
28.73103905	0.300652276	0.224411327	symbiont-barren non-spinose	PI
28.30830574	0.321938422	0.211334659	symbiont-barren non-spinose	PI
28.56198883	0.311722784	0.219771829	symbiont-barren non-spinose	PI
28.30830574	0.321938422	0.211334659	symbiont-barren non-spinose	PI
27.33732605	0.308135418	0.16783976	symbiont-barren non-spinose	PI
27.3390007	0.308209843	0.167923906	symbiont-barren non-spinose	PI
27.91727066	0.324878255	0.195500287	symbiont-barren non-spinose	PI
27.58526993	0.317730825	0.1800914	symbiont-barren non-spinose	PI
27.55973816	0.316888795	0.178852896	symbiont-barren non-spinose	PI
24.19167137	0.217615797	0.055662436	symbiont-barren non-spinose	PI
23.22616959	0.237936256	0.049476593	symbiont-barren non-spinose	PI
27.45913696	0.313227832	0.173916506	symbiont-barren non-spinose	PI
22.82802582	0.24944484	0.050271096	symbiont-barren non-spinose	PI
22.58021545	0.257054495	0.051663504	symbiont-barren non-spinose	PI
22.3584404	0.264010321	0.053459004	symbiont-barren non-spinose	PI
21.97281456	0.27652659	0.057616345	symbiont-barren non-spinose	PI
21.38619995	0.297318479	0.065636974	symbiont-barren non-spinose	PI
21.26992035	0.301785859	0.067358561	symbiont-barren non-spinose	PI
10.23626614	0.775068203	0.088068261	symbiont-barren non-spinose	PI
7.904087543	0.848772195	0.053629739	symbiont-barren non-spinose	PI
7.634157181	0.858606064	0.049382386	symbiont-barren non-spinose	PI
0.900234163	1.007621961	0.003466276	symbiont-barren non-spinose	PI
0.900234163	1.007621961	0.003466276	symbiont-barren non-spinose	PI
9.18648243	0.80463983	0.074013901	symbiont-barren non-spinose	PI
9.12457943	0.806614874	0.073061852	symbiont-barren non-spinose	PI
11.47323132	0.753485851	0.095017599	symbiont-barren non-spinose	PI
12.66036606	0.750916316	0.085369385	symbiont-barren non-spinose	PI
9.421527863	0.797343026	0.07754049	symbiont-barren non-spinose	PI
7.461040974	0.864951528	0.04669289	symbiont-barren non-spinose	PI
5.958413601	0.919103231	0.025463567	symbiont-barren non-spinose	PI
6.143828392	0.91267414	0.027797714	symbiont-barren non-spinose	PI
20.43943787	0.338306688	0.079346612	symbiont-barren non-spinose	PI
19.26763153	0.408908523	0.088654386	symbiont-barren non-spinose	PI
27.41331482	0.311391424	0.171641818	symbiont-barren non-spinose	PI
9.949123383	0.78231875	0.084735131	symbiont-barren non-spinose	PI
24.97024345	0.214423254	0.069969979	symbiont-barren non-spinose	PI
25.87292099	0.232879805	0.098218854	symbiont-barren non-spinose	PI
25.51256752	0.222182169	0.085355057	symbiont-barren non-spinose	PI
25.21489143	0.216771012	0.076335801	symbiont-barren non-spinose	PI
26.01180458	0.238317374	0.103766103	symbiont-barren non-spinose	PI
26.05152512	0.240014074	0.105414408	symbiont-barren non-spinose	PI
26.09349823	0.241876765	0.107186351	symbiont-barren non-spinose	PI
26.17199898	0.245545393	0.110581423	symbiont-barren non-spinose	PI
26.35547638	0.254903034	0.118885969	symbiont-barren non-spinose	PI
27.68814278	0.320733387	0.185013532	symbiont-barren non-spinose	PI
27.67475128	0.32037942	0.184379394	symbiont-barren non-spinose	PI
20.35791206	0.342409708	0.080392141	symbiont-barren non-spinose	PI
20.35791206	0.342409708	0.080392141	symbiont-barren non-spinose	PI
22.46784782	0.260563185	0.052511695	symbiont-barren non-spinose	PI
22.46784782	0.260563185	0.052511695	symbiont-barren non-spinose	PI
23.61772537	0.228072685	0.05053925	symbiont-barren non-spinose	PI
23.61772537	0.228072685	0.05053925	symbiont-barren non-spinose	PI
23.61772537	0.228072685	0.05053925	symbiont-barren non-spinose	PI
21.22534561	0.303534456	0.068023169	symbiont-barren non-spinose	PI
21.22534561	0.303534456	0.068023169	symbiont-barren non-spinose	PI
21.22534561	0.303534456	0.068023169	symbiont-barren non-spinose	PI
19.51270676	0.391870901	0.08798572	symbiont-barren non-spinose	PI
18.49541855	0.471438938	0.084727351	symbiont-barren non-spinose	PI
11.70730972	0.751506808	0.09453945	symbiont-barren non-spinose	PI
11.62375546	0.752126474	0.0947885	symbiont-barren non-spinose	PI
8.514388084	0.827062437	0.063381859	symbiont-barren non-spinose	PI
9.699311256	0.789178898	0.081476171	symbiont-barren non-spinose	PI
11.94430828	0.750293412	0.093332982	symbiont-barren non-spinose	PI
13.30118847	0.753512945	0.074664166	symbiont-barren non-spinose	PI
20.92606926	0.31584276	0.072489875	symbiont-barren non-spinose	PI
20.03164864	0.359932281	0.084118842	symbiont-barren non-spinose	PI
28.23761368	0.323540357	0.208703364	symbiont-barren non-spinose	PI
25.66335106	0.226079597	0.090473261	symbiont-barren non-spinose	PI
25.98133469	0.237058928	0.1025204	symbiont-barren non-spinose	PI
25.77300644	0.22943179	0.09443331	symbiont-barren non-spinose	PI
15.17788696	0.731566069	0.047308688	symbiont-barren non-spinose	PI
14.68780613	0.745212027	0.051743768	symbiont-barren non-spinose	PI
11.95318508	0.750264007	0.093272893	symbiont-barren non-spinose	PI
26.98104286	0.290165957	0.14974374	symbiont-barren non-spinose	PI
27.68342781	0.320610063	0.184790498	symbiont-barren non-spinose	PI
27.16509247	0.299919456	0.159123083	symbiont-barren non-spinose	PI
27.09292793	0.296193625	0.155447405	symbiont-barren non-spinose	PI
27.4372139	0.312361715	0.17283006	symbiont-barren non-spinose	PI
27.4372139	0.312361715	0.17283006	symbiont-barren non-spinose	PI
27.44453049	0.312653356	0.173193037	symbiont-barren non-spinose	PI
29.20186234	0.248919467	0.232350993	symbiont-barren non-spinose	PI
29.20186234	0.248919467	0.232350993	symbiont-barren non-spinose	PI
29.16418648	0.254298243	0.23201612	symbiont-barren non-spinose	PI
29.1112175	0.261475926	0.231451228	symbiont-barren non-spinose	PI
29.16957092	0.253543566	0.232067417	symbiont-barren non-spinose	PI
29.24729156	0.242125928	0.232679196	symbiont-barren non-spinose	PI
29.28460503	0.236290229	0.232885798	symbiont-barren non-spinose	PI
29.29063034	0.235326003	0.232913762	symbiont-barren non-spinose	PI
28.95887947	0.279697486	0.22923739	symbiont-barren non-spinose	PI
20.55221939	0.332800049	0.077840362	symbiont-barren non-spinose	PI
21.8760376	0.279786715	0.058826711	symbiont-barren non-spinose	PI
21.38100052	0.297515428	0.065713462	symbiont-barren non-spinose	PI
19.81698036	0.372500708	0.086073381	symbiont-barren non-spinose	PI
27.59978867	0.318193032	0.180792844	symbiont-barren non-spinose	PI
27.60477257	0.318348871	0.181033143	symbiont-barren non-spinose	PI
26.93035507	0.287355787	0.147163782	symbiont-barren non-spinose	PI
26.24562454	0.249182039	0.113855367	symbiont-barren non-spinose	PI
26.14712524	0.244358198	0.109494587	symbiont-barren non-spinose	PI
26.08123589	0.241325153	0.106665475	symbiont-barren non-spinose	PI
25.78056717	0.229679431	0.094713827	symbiont-barren non-spinose	PI
25.74914742	0.228664402	0.093554441	symbiont-barren non-spinose	PI
25.93574333	0.235245096	0.100686682	symbiont-barren non-spinose	PI
25.87351418	0.232901419	0.098241838	symbiont-barren non-spinose	PI
26.37419891	0.255908025	0.119759315	symbiont-barren non-spinose	PI
27.46530914	0.313467444	0.174221742	symbiont-barren non-spinose	PI
27.3580513	0.309048265	0.168880073	symbiont-barren non-spinose	PI
27.31790733	0.307264045	0.166862989	symbiont-barren non-spinose	PI
27.32524872	0.30759527	0.167232487	symbiont-barren non-spinose	PI
27.05283356	0.294065171	0.153403162	symbiont-barren non-spinose	PI
27.01589012	0.292071684	0.151519581	symbiont-barren non-spinose	PI
25.96893311	0.236557362	0.102018022	symbiont-barren non-spinose	PI
24.9791584	0.214477621	0.07018574	symbiont-barren non-spinose	PI
21.46434402	0.294388792	0.064494594	symbiont-barren non-spinose	PI
21.46434402	0.294388792	0.064494594	symbiont-barren non-spinose	PI
17.95786285	0.520569947	0.077634581	symbiont-barren non-spinose	PI
19.80788422	0.373052681	0.086145958	symbiont-barren non-spinose	PI
2.405042887	1.002983033	0.004386775	symbiont-barren non-spinose	PI
6.123276711	0.91339229	0.027533974	symbiont-barren non-spinose	PI
8.709130287	0.82036528	0.066507087	symbiont-barren non-spinose	PI
13.75768471	0.75412163	0.066364914	symbiont-barren non-spinose	PI
17.57573891	0.556463279	0.071403517	symbiont-barren non-spinose	PI
7.295781136	0.871021956	0.044156831	symbiont-barren non-spinose	PI
10.61812687	0.766610365	0.091653592	symbiont-barren non-spinose	PI
18.2842617	0.49039644	0.082256979	symbiont-barren non-spinose	PI
24.60701752	0.214062398	0.062196009	symbiont-barren non-spinose	PI
17.56579399	0.557396899	0.071234301	symbiont-barren non-spinose	PI
16.1714859	0.677167363	0.049948146	symbiont-barren non-spinose	PI
15.47848034	0.719051801	0.04635212	symbiont-barren non-spinose	PI
10.55940533	0.767816469	0.091173379	symbiont-barren non-spinose	PI
13.53680229	0.754077358	0.070380646	symbiont-barren non-spinose	PI
14.05150604	0.753151532	0.061197594	symbiont-barren non-spinose	PI
14.47570419	0.748917986	0.054530591	symbiont-barren non-spinose	PI
14.80868053	0.742545068	0.050366436	symbiont-barren non-spinose	PI
16.81791687	0.625524585	0.058586326	symbiont-barren non-spinose	PI
18.70205307	0.453514938	0.086641249	symbiont-barren non-spinose	PI
19.89627075	0.367757048	0.085404174	symbiont-barren non-spinose	PI
17.71178436	0.543673634	0.073690772	symbiont-barren non-spinose	PI
18.38991547	0.480840714	0.083552223	symbiont-barren non-spinose	PI
20.03164864	0.359932281	0.084118842	symbiont-barren non-spinose	PI
22.33613205	0.264717696	0.053666027	symbiont-barren non-spinose	PI
24.91158867	0.214122151	0.068580599	symbiont-barren non-spinose	PI
28.11999702	0.325109837	0.204085293	symbiont-barren non-spinose	PI
28.19946861	0.32419576	0.207237489	symbiont-barren non-spinose	PI
27.60531044	0.318365602	0.181059062	symbiont-barren non-spinose	PI
24.65244102	0.213918205	0.063061033	symbiont-barren non-spinose	PI
21.24137688	0.302903202	0.067783933	symbiont-barren non-spinose	PI
11.14042568	0.757549405	0.094589432	symbiont-barren non-spinose	PI
26.12351418	0.243252139	0.108472324	symbiont-barren non-spinose	PI
26.12351418	0.243252139	0.108472324	symbiont-barren non-spinose	PI
27.78552628	0.322951827	0.189558886	symbiont-barren non-spinose	PI
27.78552628	0.322951827	0.189558886	symbiont-barren non-spinose	PI
27.26992416	0.305047331	0.164441824	symbiont-barren non-spinose	PI
27.26992416	0.305047331	0.164441824	symbiont-barren non-spinose	PI
25.08880997	0.215336216	0.072939287	symbiont-barren non-spinose	PI
25.08880997	0.215336216	0.072939287	symbiont-barren non-spinose	PI
25.09606743	0.215405634	0.073128079	symbiont-barren non-spinose	PI
25.09606743	0.215405634	0.073128079	symbiont-barren non-spinose	PI
25.09606743	0.215405634	0.073128079	symbiont-barren non-spinose	PI
24.41633034	0.215212163	0.058891384	symbiont-barren non-spinose	PI
24.41633034	0.215212163	0.058891384	symbiont-barren non-spinose	PI
23.60608482	0.228338766	0.050480078	symbiont-barren non-spinose	PI
23.60608482	0.228338766	0.050480078	symbiont-barren non-spinose	PI
24.89963722	0.214072724	0.068303907	symbiont-barren non-spinose	PI
17.25867653	0.586004377	0.065948468	symbiont-barren non-spinose	PI
25.09753609	0.215419875	0.073166383	symbiont-barren non-spinose	PI
25.51256752	0.222182169	0.085355057	symbiont-barren non-spinose	PI
25.82164955	0.231062837	0.096255025	symbiont-barren non-spinose	PI
26.1907177	0.246453097	0.111405861	symbiont-barren non-spinose	PI
27.50468254	0.314950891	0.176161895	symbiont-barren non-spinose	PI
22.87024879	0.248174394	0.050101117	symbiont-barren non-spinose	PI
22.87024879	0.248174394	0.050101117	symbiont-barren non-spinose	PI
23.31432533	0.235565728	0.049551772	symbiont-barren non-spinose	PI
23.31432533	0.235565728	0.049551772	symbiont-barren non-spinose	PI
23.44200134	0.232277915	0.04982799	symbiont-barren non-spinose	PI
23.44200134	0.232277915	0.04982799	symbiont-barren non-spinose	PI
23.44200134	0.232277915	0.04982799	symbiont-barren non-spinose	PI
23.44200134	0.232277915	0.04982799	symbiont-barren non-spinose	PI
28.97516251	0.277916785	0.229514454	symbiont-barren non-spinose	PI
28.97516251	0.277916785	0.229514454	symbiont-barren non-spinose	PI
28.81233025	0.294003237	0.22633049	symbiont-barren non-spinose	PI
28.81233025	0.294003237	0.22633049	symbiont-barren non-spinose	PI
28.70200157	0.302813778	0.223675309	symbiont-barren non-spinose	PI
28.73195648	0.300582175	0.224434156	symbiont-barren non-spinose	PI
21.64022255	0.287990667	0.06198771	symbiont-barren non-spinose	PI
21.98791313	0.276022939	0.057432797	symbiont-barren non-spinose	PI
23.35996056	0.234369884	0.049627588	symbiont-barren non-spinose	PI
23.43934631	0.232344403	0.049820206	symbiont-barren non-spinose	PI
25.37210464	0.219263031	0.080921969	symbiont-barren non-spinose	PI
23.6366024	0.227645167	0.050638881	symbiont-barren non-spinose	PI
5.819563866	0.923837991	0.023785617	symbiont-barren non-spinose	PI
6.402277946	0.903539439	0.031213491	symbiont-barren non-spinose	PI
9.856873512	0.784795323	0.083566822	symbiont-barren non-spinose	PI
14.33869553	0.75071213	0.056545978	symbiont-barren non-spinose	PI
15.86247635	0.697918768	0.047431002	symbiont-barren non-spinose	PI
11.15699673	0.757313988	0.09463939	symbiont-barren non-spinose	PI
13.88379478	0.753868683	0.064111358	symbiont-barren non-spinose	PI
16.21030045	0.674355362	0.050351952	symbiont-barren non-spinose	PI
15.15155792	0.732501483	0.047462731	symbiont-barren non-spinose	PI
15.60945129	0.71248124	0.046434635	symbiont-barren non-spinose	PI
17.1644249	0.594648228	0.064329519	symbiont-barren non-spinose	PI
17.1644249	0.594648228	0.064329519	symbiont-barren non-spinose	PI
16.97530365	0.611702291	0.061139771	symbiont-barren non-spinose	PI
18.05047226	0.511931408	0.079029033	symbiont-barren non-spinose	PI
18.09698868	0.507611755	0.079706704	symbiont-barren non-spinose	PI
21.27079773	0.301751646	0.067345499	symbiont-barren non-spinose	PI
22.77843285	0.250948419	0.050496039	symbiont-barren non-spinose	PI
24.12843895	0.218480902	0.05488064	symbiont-barren non-spinose	PI
26.85581207	0.283157169	0.143380921	symbiont-barren non-spinose	PI
28.27178955	0.322829711	0.209989577	symbiont-barren non-spinose	PI
28.09793282	0.325258835	0.203187568	symbiont-barren non-spinose	PI
28.34161568	0.321003842	0.212534568	symbiont-barren non-spinose	PI
28.25396347	0.323215112	0.209321939	symbiont-barren non-spinose	PI
28.2221241	0.323823833	0.208111913	symbiont-barren non-spinose	PI
28.22977638	0.323686771	0.208404761	symbiont-barren non-spinose	PI
28.22977638	0.323686771	0.208404761	symbiont-barren non-spinose	PI
28.17551422	0.324534605	0.206301064	symbiont-barren non-spinose	PI
28.1018219	0.325235803	0.203346493	symbiont-barren non-spinose	PI
27.98892212	0.325359401	0.198617722	symbiont-barren non-spinose	PI
27.90380287	0.324741776	0.194904945	symbiont-barren non-spinose	PI
28.19709778	0.324231776	0.207145349	symbiont-barren non-spinose	PI
28.13127327	0.325016385	0.204540382	symbiont-barren non-spinose	PI
25.5824852	0.223888857	0.087681646	symbiont-barren non-spinose	PI
24.20681953	0.21742039	0.055857936	symbiont-barren non-spinose	PI
16.01292992	0.688192734	0.048493854	symbiont-barren non-spinose	PI
16.01292992	0.688192734	0.048493854	symbiont-barren non-spinose	PI
25.12837029	0.215733926	0.073978307	symbiont-barren non-spinose	PI
26.37974358	0.256207129	0.120018794	symbiont-barren non-spinose	PI
27.20724678	0.302025252	0.161265719	symbiont-barren non-spinose	PI
23.44724464	0.232146856	0.04984362	symbiont-barren non-spinose	PI
23.44724464	0.232146856	0.04984362	symbiont-barren non-spinose	PI
23.44724464	0.232146856	0.04984362	symbiont-barren non-spinose	PI
23.67596054	0.226769905	0.050861285	symbiont-barren non-spinose	PI
23.67596054	0.226769905	0.050861285	symbiont-barren non-spinose	PI
27.02805328	0.292731223	0.152139665	symbiont-barren non-spinose	PI
27.408638	0.311198435	0.171408839	symbiont-barren non-spinose	PI
27.1311779	0.298186394	0.157396558	symbiont-barren non-spinose	PI
27.50598335	0.314998543	0.176225779	symbiont-barren non-spinose	PI
27.64399529	0.3195238	0.182915253	symbiont-barren non-spinose	PI
27.55208397	0.316629236	0.178480401	symbiont-barren non-spinose	PI
27.58036613	0.317571968	0.179854013	symbiont-barren non-spinose	PI
27.67374611	0.320352392	0.184331711	symbiont-barren non-spinose	PI
27.60708237	0.318420601	0.181144425	symbiont-barren non-spinose	PI
26.73563194	0.276285333	0.137327965	symbiont-barren non-spinose	PI
26.6150341	0.269361778	0.131338753	symbiont-barren non-spinose	PI
27.30566597	0.306706972	0.16624629	symbiont-barren non-spinose	PI
26.96803093	0.289448625	0.14908102	symbiont-barren non-spinose	PI
27.01882744	0.292231237	0.151669319	symbiont-barren non-spinose	PI
27.21982193	0.302642402	0.161903986	symbiont-barren non-spinose	PI
24.76857758	0.213788629	0.065410816	symbiont-barren non-spinose	PI
24.67598152	0.213863887	0.063521234	symbiont-barren non-spinose	PI
19.35199356	0.402892339	0.088520567	symbiont-barren non-spinose	PI
18.06444359	0.510632477	0.079234253	symbiont-barren non-spinose	PI
18.06444359	0.510632477	0.079234253	symbiont-barren non-spinose	PI
18.15176582	0.502544934	0.080483405	symbiont-barren non-spinose	PI
14.54087353	0.747904527	0.053628204	symbiont-barren non-spinose	PI
5.752753258	0.926089486	0.0230009	symbiont-barren non-spinose	PI
1.973373532	1.006460469	0.003960712	symbiont-barren non-spinose	PI
1.973373532	1.006460469	0.003960712	symbiont-barren non-spinose	PI
26.79505539	0.279693666	0.140312302	symbiont-barren non-spinose	PI
27.6820507	0.320573776	0.184725308	symbiont-barren non-spinose	PI
28.43413162	0.317779214	0.215725863	symbiont-barren non-spinose	PI
28.43413162	0.317779214	0.215725863	symbiont-barren non-spinose	PI
28.32696533	0.321429338	0.212010053	symbiont-barren non-spinose	PI
28.36183929	0.320378788	0.21325017	symbiont-barren non-spinose	PI
28.28689766	0.322477661	0.210549797	symbiont-barren non-spinose	PI
28.20499992	0.3241096	0.207451994	symbiont-barren non-spinose	PI
28.20474243	0.324113677	0.207442023	symbiont-barren non-spinose	PI
27.10149956	0.296643536	0.155884327	symbiont-barren non-spinose	PI
27.91698074	0.324875468	0.195487501	symbiont-barren non-spinose	PI
28.29498672	0.322279502	0.210847601	symbiont-barren non-spinose	PI
28.10078239	0.325242094	0.203304043	symbiont-barren non-spinose	PI
28.10197258	0.325234883	0.203352645	symbiont-barren non-spinose	PI
28.0974617	0.325261532	0.203168296	symbiont-barren non-spinose	PI
28.43680954	0.317671747	0.215815039	symbiont-barren non-spinose	PI
28.29594231	0.322255646	0.210882682	symbiont-barren non-spinose	PI
22.83665848	0.249184336	0.050234727	symbiont-barren non-spinose	PI
24.20681953	0.21742039	0.055857936	symbiont-barren non-spinose	PI
21.11162567	0.308091337	0.069723929	symbiont-barren non-spinose	PI
8.362695694	0.832367877	0.060946124	symbiont-barren non-spinose	PI
3.829801798	0.980175157	0.007970357	symbiont-barren non-spinose	PI
6.425577164	0.902707409	0.031529972	symbiont-barren non-spinose	PI
11.41147709	0.754131782	0.095032781	symbiont-barren non-spinose	PI
6.67347002	0.893783521	0.03497636	symbiont-barren non-spinose	PI
19.4380703	0.396918799	0.088278275	symbiont-barren non-spinose	PI
21.97142029	0.276573165	0.05763337	symbiont-barren non-spinose	PI
23.38467407	0.2337317	0.049679251	symbiont-barren non-spinose	PI
19.67765617	0.381135071	0.087084982	symbiont-barren non-spinose	PI
17.69612122	0.545147056	0.073430475	symbiont-barren non-spinose	PI
17.72615433	0.54232185	0.073928772	symbiont-barren non-spinose	PI
21.36557198	0.298101361	0.065940741	symbiont-barren non-spinose	PI
21.86821938	0.2800526	0.05892693	symbiont-barren non-spinose	PI
22.5929985	0.256657088	0.051575431	symbiont-barren non-spinose	PI
22.45546913	0.260951519	0.05261304	symbiont-barren non-spinose	PI
20.3756752	0.341506757	0.080167703	symbiont-barren non-spinose	PI
20.18133926	0.351666586	0.082509164	symbiont-barren non-spinose	PI
20.31697273	0.344510114	0.080901871	symbiont-barren non-spinose	PI
20.07202339	0.357663715	0.083703115	symbiont-barren non-spinose	PI
21.95809174	0.277018962	0.057796744	symbiont-barren non-spinose	PI
21.0867424	0.309107469	0.07009624	symbiont-barren non-spinose	PI
22.81591988	0.249810784	0.050323493	symbiont-barren non-spinose	PI
23.21195602	0.238325523	0.049473189	symbiont-barren non-spinose	PI
23.62099648	0.227998249	0.050556189	symbiont-barren non-spinose	PI
24.31825638	0.216128505	0.057394468	symbiont-barren non-spinose	PI
24.62257004	0.214007233	0.062488784	symbiont-barren non-spinose	PI
25.84840012	0.231998216	0.097274029	symbiont-barren non-spinose	PI
26.72809219	0.275852107	0.136950701	symbiont-barren non-spinose	PI
26.62369347	0.269857396	0.131765288	symbiont-barren non-spinose	PI
26.99001884	0.29065903	0.150201037	symbiont-barren non-spinose	PI
27.34372139	0.308419017	0.168161024	symbiont-barren non-spinose	PI
27.34372139	0.308419017	0.168161024	symbiont-barren non-spinose	PI
28.28399277	0.322547173	0.210442485	symbiont-barren non-spinose	PI
28.2071991	0.324074513	0.207537097	symbiont-barren non-spinose	PI
28.2277298	0.323723997	0.208326565	symbiont-barren non-spinose	PI
28.39673996	0.319195833	0.214461653	symbiont-barren non-spinose	PI
29.01724815	0.273131714	0.230186448	symbiont-barren non-spinose	PI
28.9987011	0.275273129	0.229898195	symbiont-barren non-spinose	PI
28.9987011	0.275273129	0.229898195	symbiont-barren non-spinose	PI
28.71780777	0.301650916	0.224079186	symbiont-barren non-spinose	PI
28.73930168	0.300016919	0.224615975	symbiont-barren non-spinose	PI
28.66153908	0.305642897	0.222606703	symbiont-barren non-spinose	PI
28.65805817	0.305876457	0.222512469	symbiont-barren non-spinose	PI
28.65945816	0.305782707	0.222550413	symbiont-barren non-spinose	PI
28.7684288	0.297704667	0.225320251	symbiont-barren non-spinose	PI
28.61783791	0.308463849	0.221397625	symbiont-barren non-spinose	PI
25.61471367	0.224733792	0.088781217	symbiont-barren non-spinose	PI
25.61471367	0.224733792	0.088781217	symbiont-barren non-spinose	PI
25.61471367	0.224733792	0.088781217	symbiont-barren non-spinose	PI
25.61471367	0.224733792	0.088781217	symbiont-barren non-spinose	PI
25.61471367	0.224733792	0.088781217	symbiont-barren non-spinose	PI
25.61471367	0.224733792	0.088781217	symbiont-barren non-spinose	PI
25.61471367	0.224733792	0.088781217	symbiont-barren non-spinose	PI
25.61471367	0.224733792	0.088781217	symbiont-barren non-spinose	PI
25.61471367	0.224733792	0.088781217	symbiont-barren non-spinose	PI
25.41287804	0.220041578	0.0821759	symbiont-barren non-spinose	PI
25.41287804	0.220041578	0.0821759	symbiont-barren non-spinose	PI
25.41287804	0.220041578	0.0821759	symbiont-barren non-spinose	PI
25.41287804	0.220041578	0.0821759	symbiont-barren non-spinose	PI
25.41287804	0.220041578	0.0821759	symbiont-barren non-spinose	PI
25.41287804	0.220041578	0.0821759	symbiont-barren non-spinose	PI
25.41287804	0.220041578	0.0821759	symbiont-barren non-spinose	PI
25.41287804	0.220041578	0.0821759	symbiont-barren non-spinose	PI
25.61471367	0.224733792	0.088781217	symbiont-barren non-spinose	PI
25.61471367	0.224733792	0.088781217	symbiont-barren non-spinose	PI
25.61471367	0.224733792	0.088781217	symbiont-barren non-spinose	PI
25.61471367	0.224733792	0.088781217	symbiont-barren non-spinose	PI
25.41287804	0.220041578	0.0821759	symbiont-barren non-spinose	PI
25.41287804	0.220041578	0.0821759	symbiont-barren non-spinose	PI
25.41287804	0.220041578	0.0821759	symbiont-barren non-spinose	PI
25.41287804	0.220041578	0.0821759	symbiont-barren non-spinose	PI
25.41287804	0.220041578	0.0821759	symbiont-barren non-spinose	PI
26.14465523	0.244241523	0.109387212	symbiont-barren non-spinose	PI
26.14465523	0.244241523	0.109387212	symbiont-barren non-spinose	PI
26.14465523	0.244241523	0.109387212	symbiont-barren non-spinose	PI
26.14465523	0.244241523	0.109387212	symbiont-barren non-spinose	PI
26.14465523	0.244241523	0.109387212	symbiont-barren non-spinose	PI
26.14465523	0.244241523	0.109387212	symbiont-barren non-spinose	PI
26.14465523	0.244241523	0.109387212	symbiont-barren non-spinose	PI
26.14465523	0.244241523	0.109387212	symbiont-barren non-spinose	PI
26.14465523	0.244241523	0.109387212	symbiont-barren non-spinose	PI
26.14465523	0.244241523	0.109387212	symbiont-barren non-spinose	PI
26.14465523	0.244241523	0.109387212	symbiont-barren non-spinose	PI
26.14465523	0.244241523	0.109387212	symbiont-barren non-spinose	PI
26.14465523	0.244241523	0.109387212	symbiont-barren non-spinose	PI
26.14465523	0.244241523	0.109387212	symbiont-barren non-spinose	PI
26.14465523	0.244241523	0.109387212	symbiont-barren non-spinose	PI
26.14465523	0.244241523	0.109387212	symbiont-barren non-spinose	PI
26.14465523	0.244241523	0.109387212	symbiont-barren non-spinose	PI
26.14465523	0.244241523	0.109387212	symbiont-barren non-spinose	PI
26.14465523	0.244241523	0.109387212	symbiont-barren non-spinose	PI
26.14465523	0.244241523	0.109387212	symbiont-barren non-spinose	PI
26.14465523	0.244241523	0.109387212	symbiont-barren non-spinose	PI
26.32063484	0.25305449	0.117272676	symbiont-barren non-spinose	PI
25.6685276	0.226227883	0.090655668	symbiont-barren non-spinose	PI
26.12986183	0.243547446	0.108746238	symbiont-barren non-spinose	PI
26.10670471	0.242477571	0.107750255	symbiont-barren non-spinose	PI
27.10235023	0.296688084	0.155927686	symbiont-barren non-spinose	PI
26.18081856	0.245971574	0.110969177	symbiont-barren non-spinose	PI
22.81723595	0.249770966	0.050317718	symbiont-barren non-spinose	PI
22.93314934	0.24630019	0.049884959	symbiont-barren non-spinose	PI
24.3564949	0.215746029	0.0579619	symbiont-barren non-spinose	PI
24.85342407	0.213919014	0.067254317	symbiont-barren non-spinose	PI
24.98725128	0.214528959	0.070382656	symbiont-barren non-spinose	PI
24.82966423	0.213862873	0.066727204	symbiont-barren non-spinose	PI
25.69600296	0.227031332	0.091631321	symbiont-barren non-spinose	PI
25.96257591	0.236302627	0.101761535	symbiont-barren non-spinose	PI
26.22624016	0.248207704	0.112985384	symbiont-barren non-spinose	PI
26.4311676	0.259010921	0.122442918	symbiont-barren non-spinose	PI
27.26992416	0.305047331	0.164441824	symbiont-barren non-spinose	PI
27.29783821	0.306347669	0.165851575	symbiont-barren non-spinose	PI
27.3216362	0.307432553	0.167050699	symbiont-barren non-spinose	PI
27.5667057	0.317122232	0.179191498	symbiont-barren non-spinose	PI
27.67122841	0.320284412	0.184212228	symbiont-barren non-spinose	PI
25.63997841	0.225422198	0.089655239	symbiont-barren non-spinose	PI
25.84129524	0.231747106	0.097002192	symbiont-barren non-spinose	PI
25.83647537	0.231577859	0.096818272	symbiont-barren non-spinose	PI
25.52458382	0.222463293	0.085749201	symbiont-barren non-spinose	PI
23.70858002	0.22606139	0.051060715	symbiont-barren non-spinose	PI
27.00970268	0.291735019	0.15120418	symbiont-barren non-spinose	PI
27.20746994	0.30203625	0.16127705	symbiont-barren non-spinose	PI
24.15742874	0.218074473	0.055232216	symbiont-barren non-spinose	PI
25.08880997	0.215336216	0.072939287	symbiont-barren non-spinose	PI
24.89903069	0.214070323	0.068289922	symbiont-barren non-spinose	PI
27.05077934	0.293955105	0.153298417	symbiont-barren non-spinose	PI
21.24734116	0.302669033	0.067694984	symbiont-barren non-spinose	PI
21.24734116	0.302669033	0.067694984	symbiont-barren non-spinose	PI
27.68276405	0.320592588	0.184759079	symbiont-barren non-spinose	PI
28.95282364	0.280349786	0.229131945	symbiont-barren non-spinose	PI
29.06861496	0.266928802	0.230918793	symbiont-barren non-spinose	PI
29.23548889	0.243923584	0.232601961	symbiont-barren non-spinose	PI
29.26542091	0.239319616	0.232786739	symbiont-barren non-spinose	PI
11.92284012	0.750369395	0.093473754	symbiont-barren non-spinose	PI
8.408082008	0.830773114	0.061674413	symbiont-barren non-spinose	PI
28.79925537	0.295133067	0.226036138	symbiont-barren non-spinose	PI
26.62637329	0.270010859	0.131897408	symbiont-barren non-spinose	PI
25.8099308	0.230661687	0.095812472	symbiont-barren non-spinose	PI
26.29071808	0.251491506	0.115900313	symbiont-barren non-spinose	PI
25.98881912	0.237364598	0.102824885	symbiont-barren non-spinose	PI
26.66819954	0.272410139	0.133966581	symbiont-barren non-spinose	PI
27.74159241	0.322030114	0.187523162	symbiont-barren non-spinose	PI
25.99659729	0.237684639	0.103142355	symbiont-barren non-spinose	PI
27.63249016	0.319188746	0.182364868	symbiont-barren non-spinose	PI
25.99659729	0.237684639	0.103142355	symbiont-barren non-spinose	PI
25.41250229	0.220034149	0.082164222	symbiont-barren non-spinose	PI
25.61471367	0.224733792	0.088781217	symbiont-barren non-spinose	PI
25.61471367	0.224733792	0.088781217	symbiont-barren non-spinose	PI
25.61471367	0.224733792	0.088781217	symbiont-barren non-spinose	PI
25.61471367	0.224733792	0.088781217	symbiont-barren non-spinose	PI
25.61471367	0.224733792	0.088781217	symbiont-barren non-spinose	PI
25.61471367	0.224733792	0.088781217	symbiont-barren non-spinose	PI
26.59191322	0.268040757	0.130202872	symbiont-barren non-spinose	PI
25.41250229	0.220034149	0.082164222	symbiont-barren non-spinose	PI
25.41250229	0.220034149	0.082164222	symbiont-barren non-spinose	PI
25.41250229	0.220034149	0.082164222	symbiont-barren non-spinose	PI
25.41250229	0.220034149	0.082164222	symbiont-barren non-spinose	PI
25.41250229	0.220034149	0.082164222	symbiont-barren non-spinose	PI
25.41250229	0.220034149	0.082164222	symbiont-barren non-spinose	PI
25.41250229	0.220034149	0.082164222	symbiont-barren non-spinose	PI
26.14465523	0.244241523	0.109387212	symbiont-barren non-spinose	PI
25.77300644	0.22943179	0.09443331	symbiont-barren non-spinose	PI
24.78515625	0.213798892	0.065762567	symbiont-barren non-spinose	PI
21.9002533	0.278965622	0.058518542	symbiont-barren non-spinose	PI
13.60292244	0.754148028	0.069173816	symbiont-barren non-spinose	PI
25.06280899	0.215100482	0.072269604	symbiont-barren non-spinose	PI
26.09349823	0.241876765	0.107186351	symbiont-barren non-spinose	PI
19.66583252	0.381885809	0.087160631	symbiont-barren non-spinose	PI
18.69388199	0.454209867	0.086576139	symbiont-barren non-spinose	PI
22.61740494	0.255899445	0.051412126	symbiont-barren non-spinose	PI
22.61419678	0.255998947	0.051433228	symbiont-barren non-spinose	PI
27.29281998	0.306116079	0.165598384	symbiont-barren non-spinose	PI
20.94597816	0.314991339	0.072194876	symbiont-barren non-spinose	PI
21.41437149	0.296255798	0.065223521	symbiont-barren non-spinose	PI
22.0393219	0.274317542	0.056819217	symbiont-barren non-spinose	PI
15.00907516	0.737144526	0.048474605	symbiont-barren non-spinose	PI
27.53809738	0.316146605	0.177798351	symbiont-barren non-spinose	PI
26.80996704	0.280546268	0.141063973	symbiont-barren non-spinose	PI
24.62667656	0.21399367	0.062566679	symbiont-barren non-spinose	PI
24.91757774	0.214148427	0.068720068	symbiont-barren non-spinose	PI
26.22545433	0.24816845	0.112950234	symbiont-barren non-spinose	PI
21.5457859	0.29139371	0.063321123	symbiont-barren non-spinose	PI
9.063864708	0.808572092	0.072120299	symbiont-barren non-spinose	PI
13.13590717	0.752907973	0.077605778	symbiont-barren non-spinose	PI
15.52629662	0.716733501	0.046345895	symbiont-barren non-spinose	PI
19.42268944	0.397974153	0.088329178	symbiont-barren non-spinose	PI
25.29437256	0.217931028	0.078605279	symbiont-barren non-spinose	PI
27.7455368	0.322118278	0.187706958	symbiont-barren non-spinose	PI
25.6614666	0.226025858	0.090406969	symbiont-barren non-spinose	PI
4.830672741	0.954928499	0.013915787	symbiont-barren non-spinose	PI
17.40673256	0.572279849	0.068504424	symbiont-barren non-spinose	PI
23.38109589	0.233823681	0.049671308	symbiont-barren non-spinose	PI
23.14404297	0.240210772	0.049490007	symbiont-barren non-spinose	PI
28.099226	0.325251329	0.203240446	symbiont-barren non-spinose	PI
28.22479057	0.323776732	0.208214102	symbiont-barren non-spinose	PI
26.9803791	0.290129438	0.149709928	symbiont-barren non-spinose	PI
26.54695892	0.26548441	0.128007491	symbiont-barren non-spinose	PI
26.35117912	0.254673481	0.11868614	symbiont-barren non-spinose	PI
27.98848152	0.325357732	0.198598817	symbiont-barren non-spinose	PI
27.9173336	0.32487886	0.195503062	symbiont-barren non-spinose	PI
27.53039742	0.315876358	0.177422114	symbiont-barren non-spinose	PI
4.414036274	0.966280045	0.010986649	symbiont-barren non-spinose	PI
5.620762825	0.930482487	0.021496049	symbiont-barren non-spinose	PI
26.82173538	0.281218093	0.141657902	symbiont-barren non-spinose	PI
26.82173538	0.281218093	0.141657902	symbiont-barren non-spinose	PI
24.89963722	0.214072724	0.068303907	symbiont-barren non-spinose	PI
15.95364571	0.692114361	0.048036224	symbiont-barren non-spinose	PI
15.95364571	0.692114361	0.048036224	symbiont-barren non-spinose	PI
26.41975403	0.258384208	0.121902204	symbiont-barren non-spinose	PI
26.19462204	0.246643925	0.111578517	symbiont-barren non-spinose	PI
26.02829933	0.239014209	0.104447234	symbiont-barren non-spinose	PI
25.1288414	0.215738948	0.073990827	symbiont-barren non-spinose	PI
24.14133835	0.218298024	0.055035649	symbiont-barren non-spinose	PI
23.30110741	0.235916192	0.049534534	symbiont-barren non-spinose	PI
22.51164055	0.259192408	0.05216556	symbiont-barren non-spinose	PI
21.99551964	0.275769691	0.057340892	symbiont-barren non-spinose	PI
21.11525726	0.307943621	0.069669582	symbiont-barren non-spinose	PI
20.10166931	0.356016558	0.083388963	symbiont-barren non-spinose	PI
17.71590614	0.543285896	0.073759118	symbiont-barren non-spinose	PI
17.56654739	0.557326179	0.071247128	symbiont-barren non-spinose	PI
17.3914814	0.573700433	0.0682412	symbiont-barren non-spinose	PI
6.612688541	0.895982611	0.034118491	symbiont-barren non-spinose	PI
20.18377113	0.351535537	0.082481524	symbiont-barren non-spinose	PI
18.78837013	0.446250977	0.087271875	symbiont-barren non-spinose	PI
18.72658539	0.451435956	0.086831188	symbiont-barren non-spinose	PI
18.00938225	0.515758496	0.078417452	symbiont-barren non-spinose	PI
16.95477676	0.613525933	0.060800524	symbiont-barren non-spinose	PI
18.85594559	0.440667727	0.087689865	symbiont-barren non-spinose	PI
20.01933479	0.360630033	0.084242781	symbiont-barren non-spinose	PI
19.89627075	0.367757048	0.085404174	symbiont-barren non-spinose	PI
17.80301285	0.535093915	0.07518736	symbiont-barren non-spinose	PI
17.77021027	0.538178032	0.07465331	symbiont-barren non-spinose	PI
8.675889969	0.821498403	0.065974663	symbiont-barren non-spinose	PI
5.864456177	0.922315165	0.024321281	symbiont-barren non-spinose	PI
10.61333179	0.76670751	0.091615418	symbiont-barren non-spinose	PI
9.864924431	0.784576477	0.083670499	symbiont-barren non-spinose	PI
22.17484856	0.269886417	0.05529219	symbiont-barren non-spinose	PI
22.83332634	0.249284844	0.050248667	symbiont-barren non-spinose	PI
22.83332634	0.249284844	0.050248667	symbiont-barren non-spinose	PI
27.1487236	0.299087139	0.158290024	symbiont-barren non-spinose	PI
25.91306305	0.234373366	0.099787887	symbiont-barren non-spinose	PI
25.16073608	0.21609477	0.074846485	symbiont-barren non-spinose	PI
23.31581306	0.235526396	0.049553844	symbiont-barren non-spinose	PI
3.669258595	0.983556284	0.007332773	symbiont-barren non-spinose	PI
24.41711235	0.215205717	0.058903869	symbiont-barren non-spinose	PI
11.07281303	0.758544594	0.094356166	symbiont-barren non-spinose	PI
19.4380703	0.396918799	0.088278275	symbiont-barren non-spinose	PI
25.15446663	0.21602236	0.074677036	symbiont-barren non-spinose	PI
23.22071457	0.238085429	0.049475002	symbiont-barren non-spinose	PI
23.23233986	0.237767862	0.04947882	symbiont-barren non-spinose	PI
22.88520622	0.247726645	0.050045682	symbiont-barren non-spinose	PI
22.23366356	0.267989635	0.054673726	symbiont-barren non-spinose	PI
22.23366356	0.267989635	0.054673726	symbiont-barren non-spinose	PI
27.01770401	0.292170234	0.151612048	symbiont-barren non-spinose	PI
27.45472908	0.313055564	0.173698346	symbiont-barren non-spinose	PI
19.85404587	0.370268137	0.085768616	symbiont-barren non-spinose	PI
2.916709661	0.996718834	0.005208928	symbiont-barren non-spinose	PI
9.063864708	0.808572092	0.072120299	symbiont-barren non-spinose	PI
19.07274055	0.423439988	0.088544188	symbiont-barren non-spinose	PI
17.54294014	0.559541332	0.070844608	symbiont-barren non-spinose	PI
17.58309937	0.55577212	0.071528609	symbiont-barren non-spinose	PI
17.8268261	0.532856061	0.07557193	symbiont-barren non-spinose	PI
18.27731133	0.491029458	0.082167904	symbiont-barren non-spinose	PI
18.54032707	0.467484891	0.085188789	symbiont-barren non-spinose	PI
20.28569603	0.346133175	0.08128393	symbiont-barren non-spinose	PI
20.69877052	0.325924581	0.075796768	symbiont-barren non-spinose	PI
21.84007645	0.281012948	0.059290537	symbiont-barren non-spinose	PI
24.73227501	0.213791533	0.064654864	symbiont-barren non-spinose	PI
24.41023254	0.215262905	0.058794331	symbiont-barren non-spinose	PI
23.69079018	0.226445872	0.050950249	symbiont-barren non-spinose	PI
21.78700829	0.282838104	0.05998785	symbiont-barren non-spinose	PI
20.48887634	0.335869046	0.07869434	symbiont-barren non-spinose	PI
18.09407997	0.507881433	0.079664804	symbiont-barren non-spinose	PI
16.78851318	0.628063239	0.058123008	symbiont-barren non-spinose	PI
14.48983765	0.748707247	0.054331638	symbiont-barren non-spinose	PI
14.38982582	0.750094151	0.055776147	symbiont-barren non-spinose	PI
25.68851089	0.226809502	0.091364024	symbiont-barren non-spinose	PI
28.44176292	0.317470828	0.215979503	symbiont-barren non-spinose	PI
28.44176292	0.317470828	0.215979503	symbiont-barren non-spinose	PI
27.647686	0.319629569	0.183091506	symbiont-barren non-spinose	PI
27.5720787	0.317300385	0.179452296	symbiont-barren non-spinose	PI
27.63134766	0.319155035	0.182310135	symbiont-barren non-spinose	PI
22.74436569	0.251987739	0.050666277	symbiont-barren non-spinose	PI
22.42637253	0.261865919	0.052857216	symbiont-barren non-spinose	PI
22.42637253	0.261865919	0.052857216	symbiont-barren non-spinose	PI
22.57457542	0.257229956	0.051702917	symbiont-barren non-spinose	PI
22.57457542	0.257229956	0.051702917	symbiont-barren non-spinose	PI
22.57457542	0.257229956	0.051702917	symbiont-barren non-spinose	PI
24.58274841	0.21416041	0.061746197	symbiont-barren non-spinose	PI
24.58274841	0.21416041	0.061746197	symbiont-barren non-spinose	PI
24.75900459	0.213786025	0.06520957	symbiont-barren non-spinose	PI
24.75900459	0.213786025	0.06520957	symbiont-barren non-spinose	PI
25.65172195	0.225750029	0.090065114	symbiont-barren non-spinose	PI
25.65172195	0.225750029	0.090065114	symbiont-barren non-spinose	PI
25.65172195	0.225750029	0.090065114	symbiont-barren non-spinose	PI
25.9503231	0.235816182	0.101269165	symbiont-barren non-spinose	PI
25.9503231	0.235816182	0.101269165	symbiont-barren non-spinose	PI
25.9503231	0.235816182	0.101269165	symbiont-barren non-spinose	PI
28.5269928	0.313571593	0.218708305	symbiont-barren non-spinose	PI
28.5269928	0.313571593	0.218708305	symbiont-barren non-spinose	PI
28.48467445	0.315613046	0.21737754	symbiont-barren non-spinose	PI
28.73163223	0.300606964	0.22442609	symbiont-barren non-spinose	PI
28.75715828	0.298612834	0.22505092	symbiont-barren non-spinose	PI
28.49102402	0.315320119	0.217580283	symbiont-barren non-spinose	PI
24.03791618	0.219853839	0.053856953	symbiont-barren non-spinose	PI
27.99153137	0.325368955	0.198729608	symbiont-barren non-spinose	PI
28.18620491	0.324390235	0.206720476	symbiont-barren non-spinose	PI
28.26362991	0.323010131	0.20968486	symbiont-barren non-spinose	PI
27.496912	0.3146644	0.175779983	symbiont-barren non-spinose	PI
27.5281601	0.315797235	0.177312696	symbiont-barren non-spinose	PI
27.45076942	0.312900005	0.173502248	symbiont-barren non-spinose	PI
27.57697868	0.317461431	0.179689893	symbiont-barren non-spinose	PI
26.90298653	0.285822277	0.145773028	symbiont-barren non-spinose	PI
27.05054283	0.293942427	0.153286358	symbiont-barren non-spinose	PI
26.87145042	0.2840434	0.144173102	symbiont-barren non-spinose	PI
26.67933273	0.2730497	0.134519486	symbiont-barren non-spinose	PI
26.41337967	0.258035249	0.121600875	symbiont-barren non-spinose	PI
26.40686417	0.257679367	0.121293364	symbiont-barren non-spinose	PI
25.05031395	0.214994369	0.071951496	symbiont-barren non-spinose	PI
25.12236786	0.215670528	0.073819093	symbiont-barren non-spinose	PI
25.21943283	0.216831888	0.076462786	symbiont-barren non-spinose	PI
17.97098351	0.519343349	0.077835586	symbiont-barren non-spinose	PI
18.37457657	0.482219816	0.083371252	symbiont-barren non-spinose	PI
19.44669914	0.396329007	0.088248295	symbiont-barren non-spinose	PI
19.54796791	0.38952782	0.087821898	symbiont-barren non-spinose	PI
19.65990639	0.382263163	0.087197924	symbiont-barren non-spinose	PI
18.67215347	0.456063727	0.086398573	symbiont-barren non-spinose	PI
19.57764244	0.387576435	0.087671663	symbiont-barren non-spinose	PI
26.05053902	0.239971177	0.105373152	symbiont-barren non-spinose	PI
26.24025726	0.248911108	0.113613923	symbiont-barren non-spinose	PI
23.22649956	0.237927242	0.049476701	symbiont-barren non-spinose	PI
27.3423481	0.308358262	0.168092056	symbiont-barren non-spinose	PI
14.10591221	0.752814316	0.060279259	symbiont-barren non-spinose	PI
22.87728119	0.247963725	0.050074741	symbiont-barren non-spinose	PI
19.58197784	0.387292896	0.087648782	symbiont-barren non-spinose	PI
5.96718359	0.91880178	0.025571617	symbiont-barren non-spinose	PI
22.02074623	0.274932099	0.057038858	symbiont-barren non-spinose	PI
28.69611359	0.303238622	0.223522899	symbiont-barren non-spinose	PI
24.28237915	0.216515992	0.056880806	symbiont-barren non-spinose	PI
24.31825638	0.216128505	0.057394468	symbiont-barren non-spinose	PI
23.9950695	0.220556817	0.053411289	symbiont-barren non-spinose	PI
24.05776405	0.219539606	0.054071835	symbiont-barren non-spinose	PI
22.67690277	0.254059511	0.051040849	symbiont-barren non-spinose	PI
22.67690277	0.254059511	0.051040849	symbiont-barren non-spinose	PI
24.21826744	0.217275803	0.056007794	symbiont-barren non-spinose	PI
21.28119278	0.301346896	0.067190812	symbiont-barren non-spinose	PI
20.68019867	0.326778982	0.076060371	symbiont-barren non-spinose	PI
19.65199471	0.382768072	0.08724706	symbiont-barren non-spinose	PI
20.95989609	0.314399023	0.0719883	symbiont-barren non-spinose	PI
26.99154472	0.290742703	0.150278786	symbiont-barren non-spinose	PI
27.19319344	0.301329443	0.160551899	symbiont-barren non-spinose	PI
27.02698708	0.292673531	0.152085306	symbiont-barren non-spinose	PI
26.67289543	0.272679869	0.134199687	symbiont-barren non-spinose	PI
24.91757774	0.214148427	0.068720068	symbiont-barren non-spinose	PI
18.23972511	0.494461317	0.081678357	symbiont-barren non-spinose	PI
27.12343597	0.297786209	0.157002176	symbiont-barren non-spinose	PI
26.7848835	0.279111315	0.139800158	symbiont-barren non-spinose	PI
23.59612083	0.228567992	0.050430799	symbiont-barren non-spinose	PI
24.52691269	0.214440331	0.060743832	symbiont-barren non-spinose	PI
24.52691269	0.214440331	0.060743832	symbiont-barren non-spinose	PI
24.52691269	0.214440331	0.060743832	symbiont-barren non-spinose	PI
24.74818611	0.213785994	0.064983781	symbiont-barren non-spinose	PI
24.74818611	0.213785994	0.064983781	symbiont-barren non-spinose	PI
26.91618156	0.286562904	0.146443308	symbiont-barren non-spinose	PI
26.67410088	0.272749117	0.13425955	symbiont-barren non-spinose	PI
26.67410088	0.272749117	0.13425955	symbiont-barren non-spinose	PI
25.84645653	0.23192933	0.09719958	symbiont-barren non-spinose	PI
24.20681953	0.21742039	0.055857936	symbiont-barren non-spinose	PI
24.87368965	0.213979138	0.06771062	symbiont-barren non-spinose	PI
24.87368965	0.213979138	0.06771062	symbiont-barren non-spinose	PI
24.82717133	0.213857874	0.066672391	symbiont-barren non-spinose	PI
17.176548	0.593541184	0.064537008	symbiont-barren non-spinose	PI
27.53887558	0.316173738	0.177836346	symbiont-barren non-spinose	PI
26.69549179	0.273978339	0.135323495	symbiont-barren non-spinose	PI
27.05099678	0.29396676	0.153309505	symbiont-barren non-spinose	PI
26.84755325	0.282688158	0.142962914	symbiont-barren non-spinose	PI
26.82173538	0.281218093	0.141657902	symbiont-barren non-spinose	PI
26.82173538	0.281218093	0.141657902	symbiont-barren non-spinose	PI
26.82173538	0.281218093	0.141657902	symbiont-barren non-spinose	PI
20.98368073	0.313392261	0.071634686	symbiont-barren non-spinose	PI
4.830672741	0.954928499	0.013915787	symbiont-barren non-spinose	PI
5.026673794	0.949197497	0.015549822	symbiont-barren non-spinose	PI
4.069669724	0.974766661	0.009068967	symbiont-barren non-spinose	PI
6.119327545	0.913530137	0.027483435	symbiont-barren non-spinose	PI
8.237586975	0.836793835	0.058941532	symbiont-barren non-spinose	PI
17.00675964	0.608896485	0.06166273	symbiont-barren non-spinose	PI
21.71688461	0.285279826	0.060931039	symbiont-barren non-spinose	PI
21.82612991	0.281490777	0.059472345	symbiont-barren non-spinose	PI
25.21741676	0.216804783	0.076406373	symbiont-barren non-spinose	PI
25.38029671	0.219415001	0.081171757	symbiont-barren non-spinose	PI
25.38029671	0.219415001	0.081171757	symbiont-barren non-spinose	PI
25.52838898	0.222553365	0.085874507	symbiont-barren non-spinose	PI
25.56755638	0.223509993	0.087178121	symbiont-barren non-spinose	PI
27.13426399	0.298345454	0.157553743	symbiont-barren non-spinose	PI
24.23885536	0.21702252	0.056281887	symbiont-barren non-spinose	PI
23.94821358	0.221363258	0.052952279	symbiont-barren non-spinose	PI
17.3523674	0.577337193	0.067565713	symbiont-barren non-spinose	PI
6.668951988	0.893947203	0.034912319	symbiont-barren non-spinose	PI
7.829813004	0.851468378	0.052455435	symbiont-barren non-spinose	PI
7.829813004	0.851468378	0.052455435	symbiont-barren non-spinose	PI
6.294573307	0.907368244	0.029768373	symbiont-barren non-spinose	PI
9.906765938	0.783447398	0.084204098	symbiont-barren non-spinose	PI
11.97857571	0.750186427	0.093094901	symbiont-barren non-spinose	PI
12.29810619	0.749958757	0.090121417	symbiont-barren non-spinose	PI
13.42722797	0.753869144	0.072379748	symbiont-barren non-spinose	PI
14.61001015	0.746709871	0.052714472	symbiont-barren non-spinose	PI
20.38730431	0.340918343	0.080019729	symbiont-barren non-spinose	PI
23.43921661	0.232347653	0.049819828	symbiont-barren non-spinose	PI
24.90538406	0.214095991	0.068436684	symbiont-barren non-spinose	PI
25.35982132	0.219039338	0.080549452	symbiont-barren non-spinose	PI
26.17199898	0.245545393	0.110581423	symbiont-barren non-spinose	PI
26.09349823	0.241876765	0.107186351	symbiont-barren non-spinose	PI
27.58096313	0.317591382	0.179882926	symbiont-barren non-spinose	PI
26.45679855	0.260426675	0.123662524	symbiont-barren non-spinose	PI
25.02675819	0.214806886	0.07135834	symbiont-barren non-spinose	PI
24.82892609	0.213861375	0.066710964	symbiont-barren non-spinose	PI
24.93400002	0.214225668	0.069105291	symbiont-barren non-spinose	PI
25.60249519	0.224409094	0.088362324	symbiont-barren non-spinose	PI
27.05770683	0.294325901	0.153651651	symbiont-barren non-spinose	PI
23.58691978	0.22878086	0.050386413	symbiont-barren non-spinose	PI
28.76853561	0.297695978	0.225322784	symbiont-barren non-spinose	PI
29.02108002	0.272682838	0.230244439	symbiont-barren non-spinose	PI
29.10811234	0.261882935	0.231414752	symbiont-barren non-spinose	PI
27.99981689	0.325395501	0.199084108	symbiont-barren non-spinose	PI
28.7831192	0.296495244	0.22566522	symbiont-barren non-spinose	PI
29.02301788	0.272454986	0.230273562	symbiont-barren non-spinose	PI
29.10110283	0.262796151	0.231331056	symbiont-barren non-spinose	PI
29.03975296	0.270463615	0.23051932	symbiont-barren non-spinose	PI
29.0709343	0.266639191	0.230949545	symbiont-barren non-spinose	PI
29.0709343	0.266639191	0.230949545	symbiont-barren non-spinose	PI
29.15463638	0.255625335	0.231922337	symbiont-barren non-spinose	PI
29.16424942	0.254289448	0.232016726	symbiont-barren non-spinose	PI
29.16424942	0.254289448	0.232016726	symbiont-barren non-spinose	PI
26.62957382	0.27019419	0.132055273	symbiont-barren non-spinose	PI
26.62957382	0.27019419	0.132055273	symbiont-barren non-spinose	PI
26.62957382	0.27019419	0.132055273	symbiont-barren non-spinose	PI
26.32567215	0.253319924	0.117504939	symbiont-barren non-spinose	PI
26.32567215	0.253319924	0.117504939	symbiont-barren non-spinose	PI
25.9427166	0.235517189	0.100964814	symbiont-barren non-spinose	PI
25.9427166	0.235517189	0.100964814	symbiont-barren non-spinose	PI
26.35032845	0.25462809	0.11864661	symbiont-barren non-spinose	PI
26.51766205	0.26382936	0.126586727	symbiont-barren non-spinose	PI
26.51766205	0.26382936	0.126586727	symbiont-barren non-spinose	PI
26.14914894	0.244453956	0.109582634	symbiont-barren non-spinose	PI
26.14914894	0.244453956	0.109582634	symbiont-barren non-spinose	PI
26.69804764	0.274125243	0.135450823	symbiont-barren non-spinose	PI
26.69804764	0.274125243	0.135450823	symbiont-barren non-spinose	PI
26.69804764	0.274125243	0.135450823	symbiont-barren non-spinose	PI
26.42578125	0.258714862	0.122187556	symbiont-barren non-spinose	PI
26.42578125	0.258714862	0.122187556	symbiont-barren non-spinose	PI
26.50640488	0.263196134	0.126043017	symbiont-barren non-spinose	PI
26.50640488	0.263196134	0.126043017	symbiont-barren non-spinose	PI
26.51766205	0.26382936	0.126586727	symbiont-barren non-spinose	PI
26.51766205	0.26382936	0.126586727	symbiont-barren non-spinose	PI
26.51766205	0.26382936	0.126586727	symbiont-barren non-spinose	PI
25.80451393	0.230478026	0.095608696	symbiont-barren non-spinose	PI
26.32567215	0.253319924	0.117504939	symbiont-barren non-spinose	PI
26.32567215	0.253319924	0.117504939	symbiont-barren non-spinose	PI
26.84407043	0.282490181	0.142786714	symbiont-barren non-spinose	PI
26.84407043	0.282490181	0.142786714	symbiont-barren non-spinose	PI
28.2166214	0.32391881	0.207900543	symbiont-barren non-spinose	PI
20.70078087	0.325832382	0.075768161	symbiont-barren non-spinose	PI
17.71593666	0.543283026	0.073759624	symbiont-barren non-spinose	PI
17.71593666	0.543283026	0.073759624	symbiont-barren non-spinose	PI
18.1701889	0.50084617	0.080739177	symbiont-barren non-spinose	PI
19.65199471	0.382768072	0.08724706	symbiont-barren non-spinose	PI
19.65199471	0.382768072	0.08724706	symbiont-barren non-spinose	PI
19.09383965	0.421823137	0.088585658	symbiont-barren non-spinose	PI
17.60713005	0.55351472	0.071936076	symbiont-barren non-spinose	PI
18.39445114	0.480433481	0.083605259	symbiont-barren non-spinose	PI
17.1112709	0.599483865	0.063423263	symbiont-barren non-spinose	PI
17.61250114	0.553010003	0.072026943	symbiont-barren non-spinose	PI
18.33458328	0.485829019	0.082887917	symbiont-barren non-spinose	PI
18.38175392	0.481574144	0.08345624	symbiont-barren non-spinose	PI
18.38175392	0.481574144	0.08345624	symbiont-barren non-spinose	PI
19.12341499	0.419574814	0.088631421	symbiont-barren non-spinose	PI
19.77771759	0.374894871	0.086380284	symbiont-barren non-spinose	PI
24.46461296	0.214840278	0.059678612	symbiont-barren non-spinose	PI
26.97682953	0.289934007	0.149529121	symbiont-barren non-spinose	PI
27.29404259	0.306172591	0.16566008	symbiont-barren non-spinose	PI
27.23435593	0.303349071	0.162641071	symbiont-barren non-spinose	PI
27.23627853	0.303442011	0.162738524	symbiont-barren non-spinose	PI
24.72375679	0.213797218	0.064480316	symbiont-barren non-spinose	PI
23.93101311	0.221668957	0.052791176	symbiont-barren non-spinose	PI
20.15457726	0.353115466	0.082810319	symbiont-barren non-spinose	PI
20.15457726	0.353115466	0.082810319	symbiont-barren non-spinose	PI
26.94070625	0.287932998	0.147690249	symbiont-barren non-spinose	PI
27.660923	0.32000201	0.183722411	symbiont-barren non-spinose	PI
27.74324989	0.32206729	0.18760042	symbiont-barren non-spinose	PI
23.4614048	0.231794552	0.049887535	symbiont-barren non-spinose	PI
13.60292244	0.754148028	0.069173816	symbiont-barren non-spinose	PI
12.01692867	0.750087566	0.092808809	symbiont-barren non-spinose	PI
17.26595116	0.585333884	0.066073865	symbiont-barren non-spinose	PI
16.1814785	0.676447525	0.050050389	symbiont-barren non-spinose	PI
6.513462067	0.899557894	0.032735614	symbiont-barren non-spinose	PI
3.210780859	0.992116612	0.005887538	symbiont-barren non-spinose	PI
2.185585022	1.004963412	0.004144968	symbiont-barren non-spinose	PI
3.794543743	0.980934324	0.007823899	symbiont-barren non-spinose	PI
4.602116585	0.961298744	0.012221206	symbiont-barren non-spinose	PI
4.498245239	0.964079379	0.011522195	symbiont-barren non-spinose	PI
6.205076694	0.910526266	0.028590834	symbiont-barren non-spinose	PI
7.109236717	0.877873972	0.041337687	symbiont-barren non-spinose	PI
9.380921364	0.79857958	0.076942494	symbiont-barren non-spinose	PI
5.753959179	0.926049008	0.02301493	symbiont-barren non-spinose	PI
-0.376368523	1.002765963	0.003235553	symbiont-barren non-spinose	PI
2.648616552	1.000283387	0.004728041	symbiont-barren non-spinose	PI
1.697138786	1.007777422	0.003779239	symbiont-barren non-spinose	PI
2.472673893	1.002285793	0.004473296	symbiont-barren non-spinose	PI
1.546317816	1.008187906	0.003701571	symbiont-barren non-spinose	PI
7.42969656	0.866102304	0.046209363	symbiont-barren non-spinose	PI
8.790941238	0.817595457	0.067814258	symbiont-barren non-spinose	PI
8.74795723	0.8190473	0.067128102	symbiont-barren non-spinose	PI
13.88879395	0.753853875	0.064022966	symbiont-barren non-spinose	PI
15.55535984	0.715278808	0.046362712	symbiont-barren non-spinose	PI
15.61952114	0.711947674	0.046453764	symbiont-barren non-spinose	PI
16.17459488	0.676943708	0.049979828	symbiont-barren non-spinose	PI
17.13381577	0.597436581	0.063806901	symbiont-barren non-spinose	PI
19.34220886	0.403581846	0.088541443	symbiont-barren non-spinose	PI
20.95841026	0.314462143	0.072010366	symbiont-barren non-spinose	PI
22.76036072	0.251499144	0.05058476	symbiont-barren non-spinose	PI
24.52926445	0.214427028	0.060785139	symbiont-barren non-spinose	PI
26.64352226	0.270993746	0.132744199	symbiont-barren non-spinose	PI
26.98727798	0.290508624	0.150061389	symbiont-barren non-spinose	PI
26.35405731	0.254827182	0.118819954	symbiont-barren non-spinose	PI
26.6512413	0.271436572	0.133126081	symbiont-barren non-spinose	PI
23.78006172	0.224564267	0.051545973	symbiont-barren non-spinose	PI
23.78006172	0.224564267	0.051545973	symbiont-barren non-spinose	PI
21.88781548	0.279386899	0.058676398	symbiont-barren non-spinose	PI
18.35574532	0.483916866	0.083145714	symbiont-barren non-spinose	PI
16.24404144	0.671876576	0.050717294	symbiont-barren non-spinose	PI
18.78386688	0.44662636	0.087241613	symbiont-barren non-spinose	PI
18.99918556	0.429161367	0.088341083	symbiont-barren non-spinose	PI
27.33903694	0.308211452	0.167925726	symbiont-barren non-spinose	PI
26.66169739	0.272036751	0.13364407	symbiont-barren non-spinose	PI
24.29228973	0.216406214	0.05702089	symbiont-barren non-spinose	PI
27.07110786	0.295040048	0.154334958	symbiont-barren non-spinose	PI
26.25831223	0.249825918	0.114427793	symbiont-barren non-spinose	PI
23.42700958	0.23265443	0.049785178	symbiont-barren non-spinose	PI
21.17301941	0.305613791	0.068805225	symbiont-barren non-spinose	PI
5.988213062	0.918077823	0.025831686	symbiont-barren non-spinose	PI
6.631493568	0.895302932	0.034383051	symbiont-barren non-spinose	PI
1.160277128	1.008245355	0.003546045	symbiont-barren non-spinose	PI
1.160277128	1.008245355	0.003546045	symbiont-barren non-spinose	PI
1.160277128	1.008245355	0.003546045	symbiont-barren non-spinose	PI
2.004207611	1.006268843	0.0039848	symbiont-barren non-spinose	PI
2.004207611	1.006268843	0.0039848	symbiont-barren non-spinose	PI
4.141204357	0.973072752	0.009432896	symbiont-barren non-spinose	PI
4.141204357	0.973072752	0.009432896	symbiont-barren non-spinose	PI
4.141204357	0.973072752	0.009432896	symbiont-barren non-spinose	PI
8.948809624	0.812332889	0.07031781	symbiont-barren non-spinose	PI
7.199509621	0.874559184	0.042695709	symbiont-barren non-spinose	PI
7.199509621	0.874559184	0.042695709	symbiont-barren non-spinose	PI
2.879642248	0.997248021	0.005135151	symbiont-barren non-spinose	PI
6.820767879	0.888429972	0.037087157	symbiont-barren non-spinose	PI
3.87439847	0.979201644	0.008160961	symbiont-barren non-spinose	PI
7.61929369	0.859149991	0.049150293	symbiont-barren non-spinose	PI
4.14103508	0.973076804	0.009432014	symbiont-barren non-spinose	PI
6.938657761	0.884125065	0.038806732	symbiont-barren non-spinose	PI
9.888899803	0.783927801	0.083977335	symbiont-barren non-spinose	PI
9.888899803	0.783927801	0.083977335	symbiont-barren non-spinose	PI
9.87665081	0.784258638	0.083820932	symbiont-barren non-spinose	PI
13.48808861	0.753997916	0.071270046	symbiont-barren non-spinose	PI
14.36806393	0.750364497	0.05610133	symbiont-barren non-spinose	PI
16.16505241	0.677629294	0.049882957	symbiont-barren non-spinose	PI
17.57606697	0.556432476	0.071409095	symbiont-barren non-spinose	PI
24.78072929	0.213795436	0.065668239	symbiont-barren non-spinose	PI
27.36183929	0.30921315	0.169069957	symbiont-barren non-spinose	PI
27.06903458	0.294929838	0.154229246	symbiont-barren non-spinose	PI
27.63206863	0.319176318	0.182344676	symbiont-barren non-spinose	PI
27.59648895	0.318089058	0.18063361	symbiont-barren non-spinose	PI
27.61018181	0.31851636	0.181293664	symbiont-barren non-spinose	PI
27.63828659	0.319358557	0.182642338	symbiont-barren non-spinose	PI
26.6772747	0.272931455	0.134417214	symbiont-barren non-spinose	PI
27.53249741	0.315950379	0.177524776	symbiont-barren non-spinose	PI
27.89640045	0.324660712	0.194576503	symbiont-barren non-spinose	PI
28.21444511	0.323955549	0.207816767	symbiont-barren non-spinose	PI
28.72282219	0.301275163	0.224205702	symbiont-barren non-spinose	PI
28.72282219	0.301275163	0.224205702	symbiont-barren non-spinose	PI
28.06464958	0.325400135	0.201815597	symbiont-barren non-spinose	PI
28.06464958	0.325400135	0.201815597	symbiont-barren non-spinose	PI
28.50673294	0.314575192	0.218077234	symbiont-barren non-spinose	PI
28.50673294	0.314575192	0.218077234	symbiont-barren non-spinose	PI
28.64262009	0.30689374	0.222090189	symbiont-barren non-spinose	PI
28.64262009	0.30689374	0.222090189	symbiont-barren non-spinose	PI
28.94229889	0.281470663	0.228945605	symbiont-barren non-spinose	PI
28.94229889	0.281470663	0.228945605	symbiont-barren non-spinose	PI
29.0475502	0.26952124	0.230630294	symbiont-barren non-spinose	PI
29.0475502	0.26952124	0.230630294	symbiont-barren non-spinose	PI
29.04962349	0.269269099	0.230659423	symbiont-barren non-spinose	PI
29.04962349	0.269269099	0.230659423	symbiont-barren non-spinose	PI
28.88455772	0.287334382	0.227854627	symbiont-barren non-spinose	PI
29.16299629	0.25446443	0.232004627	symbiont-barren non-spinose	PI
29.276968	0.237503597	0.232848188	symbiont-barren non-spinose	PI
29.276968	0.237503597	0.232848188	symbiont-barren non-spinose	PI
28.81767464	0.293534657	0.2264492	symbiont-barren non-spinose	PI
28.81767464	0.293534657	0.2264492	symbiont-barren non-spinose	PI
28.89635086	0.286175706	0.228086796	symbiont-barren non-spinose	PI
28.98793983	0.276491981	0.229725232	symbiont-barren non-spinose	PI
28.96774101	0.278733248	0.229389344	symbiont-barren non-spinose	PI
28.56295967	0.311669393	0.219800847	symbiont-barren non-spinose	PI
28.43802452	0.317622722	0.215855438	symbiont-barren non-spinose	PI
27.54357719	0.316336971	0.178065783	symbiont-barren non-spinose	PI
28.2076683	0.324066966	0.207555241	symbiont-barren non-spinose	PI
28.21420097	0.323959641	0.207807363	symbiont-barren non-spinose	PI
28.06418228	0.325401414	0.201796185	symbiont-barren non-spinose	PI
28.21284866	0.323982202	0.207755247	symbiont-barren non-spinose	PI
27.27003288	0.305052452	0.164447321	symbiont-barren non-spinose	PI
28.17232704	0.324575521	0.206175565	symbiont-barren non-spinose	PI
28.12167358	0.325096688	0.204153116	symbiont-barren non-spinose	PI
27.97838211	0.325315017	0.198164563	symbiont-barren non-spinose	PI
28.15953064	0.32473003	0.205669574	symbiont-barren non-spinose	PI
28.18823814	0.32436153	0.206799972	symbiont-barren non-spinose	PI
28.03395462	0.325443315	0.20053189	symbiont-barren non-spinose	PI
28.28731155	0.322467686	0.210565071	symbiont-barren non-spinose	PI
28.25222397	0.323250995	0.209256409	symbiont-barren non-spinose	PI
28.17424774	0.32455098	0.20625122	symbiont-barren non-spinose	PI
27.16983795	0.300159264	0.159364495	symbiont-barren non-spinose	PI
27.78804207	0.323000543	0.189674681	symbiont-barren non-spinose	PI
20.32460022	0.344116724	0.080807717	symbiont-barren non-spinose	PI
18.1161747	0.505834477	0.079981447	symbiont-barren non-spinose	PI
19.21885872	0.412461218	0.088683009	symbiont-barren non-spinose	PI
19.5071125	0.392245081	0.088010222	symbiont-barren non-spinose	PI
26.48484802	0.261988232	0.125005401	symbiont-barren non-spinose	PI
26.48484802	0.261988232	0.125005401	symbiont-barren non-spinose	PI
26.48484802	0.261988232	0.125005401	symbiont-barren non-spinose	PI
23.38749313	0.233659334	0.04968562	symbiont-barren non-spinose	PI
23.13137627	0.24056685	0.049499163	symbiont-barren non-spinose	PI
22.0239048	0.274827471	0.057001343	symbiont-barren non-spinose	PI
22.10669518	0.272103581	0.056043032	symbiont-barren non-spinose	PI
20.54372978	0.333207891	0.077955941	symbiont-barren non-spinose	PI
17.58902931	0.555215193	0.071629293	symbiont-barren non-spinose	PI
17.58902931	0.555215193	0.071629293	symbiont-barren non-spinose	PI
17.18097687	0.593136386	0.064612874	symbiont-barren non-spinose	PI
15.30317974	0.726768843	0.046725369	symbiont-barren non-spinose	PI
13.3808918	0.753751175	0.073222332	symbiont-barren non-spinose	PI
13.3808918	0.753751175	0.073222332	symbiont-barren non-spinose	PI
12.60536385	0.750715919	0.08616928	symbiont-barren non-spinose	PI
12.5648365	0.750578117	0.086742282	symbiont-barren non-spinose	PI
11.53291416	0.752909994	0.094959845	symbiont-barren non-spinose	PI
10.48532104	0.76938851	0.0905289	symbiont-barren non-spinose	PI
9.812397957	0.786013449	0.082988387	symbiont-barren non-spinose	PI
9.634778976	0.791027648	0.080588277	symbiont-barren non-spinose	PI
9.223316193	0.803474772	0.074576237	symbiont-barren non-spinose	PI
8.908557892	0.813663858	0.069682382	symbiont-barren non-spinose	PI
5.753959179	0.926049008	0.02301493	symbiont-barren non-spinose	PI
0.843664706	1.00743538	0.003451116	symbiont-barren non-spinose	PI
4.545367718	0.962826902	0.011833972	symbiont-barren non-spinose	PI
8.790941238	0.817595457	0.067814258	symbiont-barren non-spinose	PI
9.036110878	0.809473189	0.071687555	symbiont-barren non-spinose	PI
23.2601223	0.237014166	0.04949449	symbiont-barren non-spinose	PI
23.06423569	0.242476184	0.049579023	symbiont-barren non-spinose	PI
22.40666199	0.262486692	0.053027308	symbiont-barren non-spinose	PI
22.40666199	0.262486692	0.053027308	symbiont-barren non-spinose	PI
22.45299721	0.261029114	0.05263346	symbiont-barren non-spinose	PI
21.79265404	0.282643024	0.059912965	symbiont-barren non-spinose	PI
20.80942917	0.320931473	0.074203227	symbiont-barren non-spinose	PI
21.92245483	0.278216011	0.058239055	symbiont-barren non-spinose	PI
21.95743752	0.27704087	0.057804792	symbiont-barren non-spinose	PI
21.86686897	0.280098565	0.058944276	symbiont-barren non-spinose	PI
20.73327637	0.324349803	0.075303883	symbiont-barren non-spinose	PI
20.73327637	0.324349803	0.075303883	symbiont-barren non-spinose	PI
21.21075058	0.304111502	0.068241142	symbiont-barren non-spinose	PI
21.86686897	0.280098565	0.058944276	symbiont-barren non-spinose	PI
20.46172142	0.33720331	0.079054232	symbiont-barren non-spinose	PI
21.6524086	0.28755675	0.061818093	symbiont-barren non-spinose	PI
21.21075058	0.304111502	0.068241142	symbiont-barren non-spinose	PI
21.04990959	0.310624543	0.070646923	symbiont-barren non-spinose	PI
29.01498795	0.273395443	0.230151991	symbiont-barren non-spinose	PI
29.02452087	0.272277876	0.230296054	symbiont-barren non-spinose	PI
28.08117867	0.325342392	0.202499583	symbiont-barren non-spinose	PI
28.44108582	0.317498457	0.215957059	symbiont-barren non-spinose	PI
28.46396446	0.316536023	0.216708841	symbiont-barren non-spinose	PI
28.46396446	0.316536023	0.216708841	symbiont-barren non-spinose	PI
27.53700256	0.316108375	0.177744888	symbiont-barren non-spinose	PI
28.12167358	0.325096688	0.204153116	symbiont-barren non-spinose	PI
28.13739777	0.324960676	0.204786493	symbiont-barren non-spinose	PI
28.13739777	0.324960676	0.204786493	symbiont-barren non-spinose	PI
28.13739777	0.324960676	0.204786493	symbiont-barren non-spinose	PI
28.13739777	0.324960676	0.204786493	symbiont-barren non-spinose	PI
28.13739777	0.324960676	0.204786493	symbiont-barren non-spinose	PI
28.13739777	0.324960676	0.204786493	symbiont-barren non-spinose	PI
28.14404488	0.324896248	0.20505275	symbiont-barren non-spinose	PI
28.13739777	0.324960676	0.204786493	symbiont-barren non-spinose	PI
27.45076942	0.312900005	0.173502248	symbiont-barren non-spinose	PI
26.83265877	0.281840747	0.142209716	symbiont-barren non-spinose	PI
26.54695892	0.26548441	0.128007491	symbiont-barren non-spinose	PI
26.44739914	0.259906188	0.123214422	symbiont-barren non-spinose	PI
26.14465523	0.244241523	0.109387212	symbiont-barren non-spinose	PI
26.14465523	0.244241523	0.109387212	symbiont-barren non-spinose	PI
26.39793777	0.257193149	0.120872881	symbiont-barren non-spinose	PI
26.45549774	0.260354556	0.123600452	symbiont-barren non-spinose	PI
26.62382889	0.26986515	0.131771963	symbiont-barren non-spinose	PI
26.61602974	0.269418741	0.131387765	symbiont-barren non-spinose	PI
27.32449532	0.307561378	0.16719458	symbiont-barren non-spinose	PI
27.17453384	0.300395895	0.159603337	symbiont-barren non-spinose	PI
28.2221241	0.323823833	0.208111913	symbiont-barren non-spinose	PI
26.90882492	0.286150267	0.146069549	symbiont-barren non-spinose	PI
26.66817665	0.272408825	0.133965446	symbiont-barren non-spinose	PI
27.0559864	0.294233916	0.153563926	symbiont-barren non-spinose	PI
27.36414719	0.309313307	0.169185607	symbiont-barren non-spinose	PI
27.73028755	0.321771616	0.186995301	symbiont-barren non-spinose	PI
28.11253357	0.325165231	0.203782696	symbiont-barren non-spinose	PI
20.55221939	0.332800049	0.077840362	symbiont-barren non-spinose	PI
14.47269821	0.74896217	0.054573132	symbiont-barren non-spinose	PI
10.5180397	0.768687376	0.090818745	symbiont-barren non-spinose	PI
21.27041435	0.301766594	0.067351207	symbiont-barren non-spinose	PI
17.10645485	0.599920475	0.063341465	symbiont-barren non-spinose	PI
17.52200508	0.561504264	0.070486708	symbiont-barren non-spinose	PI
21.1476059	0.306634316	0.069185462	symbiont-barren non-spinose	PI
21.1476059	0.306634316	0.069185462	symbiont-barren non-spinose	PI
14.44324398	0.749383402	0.054994109	symbiont-barren non-spinose	PI
13.45830059	0.753938793	0.071813502	symbiont-barren non-spinose	PI
13.14855194	0.752958352	0.077383722	symbiont-barren non-spinose	PI
12.77303028	0.751364427	0.083656966	symbiont-barren non-spinose	PI
12.77303028	0.751364427	0.083656966	symbiont-barren non-spinose	PI
12.83088017	0.751608252	0.082742467	symbiont-barren non-spinose	PI
21.03950691	0.311055851	0.070802315	symbiont-barren non-spinose	PI
21.1476059	0.306634316	0.069185462	symbiont-barren non-spinose	PI
20.79262543	0.321679094	0.074447495	symbiont-barren non-spinose	PI
20.79262543	0.321679094	0.074447495	symbiont-barren non-spinose	PI
13.79242134	0.754074295	0.065740088	symbiont-barren non-spinose	PI
14.47269821	0.74896217	0.054573132	symbiont-barren non-spinose	PI
13.45830059	0.753938793	0.071813502	symbiont-barren non-spinose	PI
19.07857704	0.422991652	0.0885564	symbiont-barren non-spinose	PI
14.43298626	0.749525158	0.055142453	symbiont-barren non-spinose	PI
14.36806393	0.750364497	0.05610133	symbiont-barren non-spinose	PI
13.54561234	0.754089323	0.070219775	symbiont-barren non-spinose	PI
13.15160179	0.75297042	0.077330078	symbiont-barren non-spinose	PI
12.6194973	0.750766027	0.085966134	symbiont-barren non-spinose	PI
12.16020584	0.749900412	0.091563732	symbiont-barren non-spinose	PI
12.16020584	0.749900412	0.091563732	symbiont-barren non-spinose	PI
11.92284012	0.750369395	0.093473754	symbiont-barren non-spinose	PI
11.41497231	0.754093877	0.095033114	symbiont-barren non-spinose	PI
10.47799683	0.769546933	0.090462903	symbiont-barren non-spinose	PI
10.47799683	0.769546933	0.090462903	symbiont-barren non-spinose	PI
10.47799683	0.769546933	0.090462903	symbiont-barren non-spinose	PI
10.84403419	0.76231275	0.093231916	symbiont-barren non-spinose	PI
13.69541836	0.754166996	0.067490962	symbiont-barren non-spinose	PI
14.79674721	0.7428274	0.050494943	symbiont-barren non-spinose	PI
14.15155602	0.752488643	0.059520884	symbiont-barren non-spinose	PI
24.7432003	0.213787016	0.064880309	symbiont-barren non-spinose	PI
24.7432003	0.213787016	0.064880309	symbiont-barren non-spinose	PI
24.7432003	0.213787016	0.064880309	symbiont-barren non-spinose	PI
24.7432003	0.213787016	0.064880309	symbiont-barren non-spinose	PI
24.79120636	0.213804462	0.065891954	symbiont-barren non-spinose	PI
24.79120636	0.213804462	0.065891954	symbiont-barren non-spinose	PI
24.58054733	0.214170014	0.061705826	symbiont-barren non-spinose	PI
24.64811516	0.213929711	0.062977351	symbiont-barren non-spinose	PI
25.19163513	0.216469411	0.075690597	symbiont-barren non-spinose	PI
14.40664005	0.749877719	0.055527472	symbiont-barren non-spinose	PI
16.38012886	0.66156961	0.052317821	symbiont-barren non-spinose	PI
16.24382591	0.671892509	0.050714919	symbiont-barren non-spinose	PI
16.69053268	0.636412353	0.056616421	symbiont-barren non-spinose	PI
16.69053268	0.636412353	0.056616421	symbiont-barren non-spinose	PI
16.69053268	0.636412353	0.056616421	symbiont-barren non-spinose	PI
14.44324398	0.749383402	0.054994109	symbiont-barren non-spinose	PI
23.32352257	0.235322942	0.049565015	symbiont-barren non-spinose	PI
25.38736153	0.219547852	0.08138804	symbiont-barren non-spinose	PI
27.62291336	0.31890374	0.181905649	symbiont-barren non-spinose	PI
19.16219521	0.416658454	0.088669875	symbiont-barren non-spinose	PI
21.86686897	0.280098565	0.058944276	symbiont-barren non-spinose	PI
26.20167542	0.246989954	0.111891031	symbiont-barren non-spinose	PI
26.51703262	0.263793912	0.126556294	symbiont-barren non-spinose	PI
20.9915123	0.313062259	0.071518103	symbiont-barren non-spinose	PI
13.96330833	0.753586698	0.062715848	symbiont-barren non-spinose	PI
14.3458786	0.750628912	0.056436619	symbiont-barren non-spinose	PI
12.77303028	0.751364427	0.083656966	symbiont-barren non-spinose	PI
13.14855194	0.752958352	0.077383722	symbiont-barren non-spinose	PI
13.14855194	0.752958352	0.077383722	symbiont-barren non-spinose	PI
13.45830059	0.753938793	0.071813502	symbiont-barren non-spinose	PI
13.45830059	0.753938793	0.071813502	symbiont-barren non-spinose	PI
13.14855194	0.752958352	0.077383722	symbiont-barren non-spinose	PI
12.77303028	0.751364427	0.083656966	symbiont-barren non-spinose	PI
12.65940666	0.750912702	0.085383549	symbiont-barren non-spinose	PI
12.83088017	0.751608252	0.082742467	symbiont-barren non-spinose	PI
12.77303028	0.751364427	0.083656966	symbiont-barren non-spinose	PI
13.14855194	0.752958352	0.077383722	symbiont-barren non-spinose	PI
13.09793282	0.752753635	0.078269072	symbiont-barren non-spinose	PI
13.09793282	0.752753635	0.078269072	symbiont-barren non-spinose	PI
12.83088017	0.751608252	0.082742467	symbiont-barren non-spinose	PI
12.77303028	0.751364427	0.083656966	symbiont-barren non-spinose	PI
12.83088017	0.751608252	0.082742467	symbiont-barren non-spinose	PI
12.83088017	0.751608252	0.082742467	symbiont-barren non-spinose	PI
13.09793282	0.752753635	0.078269072	symbiont-barren non-spinose	PI
13.09793282	0.752753635	0.078269072	symbiont-barren non-spinose	PI
14.38160515	0.750197564	0.055898549	symbiont-barren non-spinose	PI
14.76575661	0.743540854	0.050836482	symbiont-barren non-spinose	PI
14.76575661	0.743540854	0.050836482	symbiont-barren non-spinose	PI
14.76575661	0.743540854	0.050836482	symbiont-barren non-spinose	PI
15.18175983	0.731426382	0.047286928	symbiont-barren non-spinose	PI
23.99299622	0.220591676	0.053390354	symbiont-barren non-spinose	PI
22.33745766	0.264675616	0.053653598	symbiont-barren non-spinose	PI
21.96875954	0.276662077	0.057665893	symbiont-barren non-spinose	PI
21.84942245	0.280693456	0.059169297	symbiont-barren non-spinose	PI
21.84942245	0.280693456	0.059169297	symbiont-barren non-spinose	PI
21.84942245	0.280693456	0.059169297	symbiont-barren non-spinose	PI
21.84942245	0.280693456	0.059169297	symbiont-barren non-spinose	PI
22.60064316	0.256419614	0.051523594	symbiont-barren non-spinose	PI
21.61713028	0.288816133	0.062310736	symbiont-barren non-spinose	PI
21.50678253	0.292820882	0.063880673	symbiont-barren non-spinose	PI
20.31759644	0.344477911	0.080894186	symbiont-barren non-spinose	PI
20.68955994	0.326347715	0.075927652	symbiont-barren non-spinose	PI
20.42475891	0.339037729	0.079537713	symbiont-barren non-spinose	PI
20.31759644	0.344477911	0.080894186	symbiont-barren non-spinose	PI
20.31759644	0.344477911	0.080894186	symbiont-barren non-spinose	PI
19.05375481	0.424904126	0.088500519	symbiont-barren non-spinose	PI
19.05375481	0.424904126	0.088500519	symbiont-barren non-spinose	PI
19.31281662	0.405666062	0.088595773	symbiont-barren non-spinose	PI
19.07377434	0.423360517	0.088546392	symbiont-barren non-spinose	PI
19.34164429	0.403621696	0.088542605	symbiont-barren non-spinose	PI
19.34164429	0.403621696	0.088542605	symbiont-barren non-spinose	PI
19.34164429	0.403621696	0.088542605	symbiont-barren non-spinose	PI
19.40847015	0.398954443	0.088373325	symbiont-barren non-spinose	PI
18.71349525	0.452543878	0.086730878	symbiont-barren non-spinose	PI
18.71349525	0.452543878	0.086730878	symbiont-barren non-spinose	PI
18.74909973	0.449537976	0.08699809	symbiont-barren non-spinose	PI
18.69388199	0.454209867	0.086576139	symbiont-barren non-spinose	PI
18.69388199	0.454209867	0.086576139	symbiont-barren non-spinose	PI
18.6898632	0.454552103	0.086543781	symbiont-barren non-spinose	PI
18.17152214	0.500723345	0.080757577	symbiont-barren non-spinose	PI
17.81417847	0.534044491	0.075368016	symbiont-barren non-spinose	PI
17.91674232	0.524419016	0.076997767	symbiont-barren non-spinose	PI
17.81417847	0.534044491	0.075368016	symbiont-barren non-spinose	PI
17.52200508	0.561504264	0.070486708	symbiont-barren non-spinose	PI
17.10645485	0.599920475	0.063341465	symbiont-barren non-spinose	PI
11.35829258	0.754728303	0.09501031	symbiont-barren non-spinose	PI
10.6708765	0.765557655	0.092061096	symbiont-barren non-spinose	PI
9.718968391	0.788621786	0.081743131	symbiont-barren non-spinose	PI
9.063123703	0.808596099	0.072108763	symbiont-barren non-spinose	PI
10.27364349	0.774178274	0.088464847	symbiont-barren non-spinose	PI
11.59314346	0.752377846	0.094857655	symbiont-barren non-spinose	PI
12.93456364	0.752056357	0.081050639	symbiont-barren non-spinose	PI
13.2534256	0.753351598	0.075522027	symbiont-barren non-spinose	PI
11.90698147	0.750429931	0.093573627	symbiont-barren non-spinose	PI
10.18520927	0.776304489	0.087511906	symbiont-barren non-spinose	PI
10.65605259	0.765850522	0.091948899	symbiont-barren non-spinose	PI
11.2899313	0.755548865	0.09493424	symbiont-barren non-spinose	PI
11.97857571	0.750186427	0.093094901	symbiont-barren non-spinose	PI
12.30677605	0.749969261	0.0900233	symbiont-barren non-spinose	PI
13.82868767	0.75400713	0.065090847	symbiont-barren non-spinose	PI
9.702056885	0.789100912	0.081513559	symbiont-barren non-spinose	PI
9.274762154	0.801860577	0.075356047	symbiont-barren non-spinose	PI
3.941592216	0.977707049	0.008459697	symbiont-barren non-spinose	PI
18.3588562	0.483636221	0.083183225	symbiont-barren non-spinose	PI
15.55541706	0.71527591	0.04636276	symbiont-barren non-spinose	PI
15.55541706	0.71527591	0.04636276	symbiont-barren non-spinose	PI
14.63707733	0.74620753	0.052369628	symbiont-barren non-spinose	PI
13.96330833	0.753586698	0.062715848	symbiont-barren non-spinose	PI
14.3458786	0.750628912	0.056436619	symbiont-barren non-spinose	PI
13.96330833	0.753586698	0.062715848	symbiont-barren non-spinose	PI
14.3458786	0.750628912	0.056436619	symbiont-barren non-spinose	PI
13.96330833	0.753586698	0.062715848	symbiont-barren non-spinose	PI
14.3458786	0.750628912	0.056436619	symbiont-barren non-spinose	PI
25.26611519	0.217495504	0.077786973	symbiont-barren non-spinose	PI
23.73027802	0.225598779	0.051200992	symbiont-barren non-spinose	PI
23.73027802	0.225598779	0.051200992	symbiont-barren non-spinose	PI
18.97514534	0.431059666	0.088254959	symbiont-barren non-spinose	PI
19.70236397	0.379575456	0.086921607	symbiont-barren non-spinose	PI
19.1601963	0.416807901	0.088668484	symbiont-barren non-spinose	PI
19.13023758	0.419059139	0.088639948	symbiont-barren non-spinose	PI
19.5160675	0.391646436	0.087970803	symbiont-barren non-spinose	PI
19.5784359	0.387524512	0.087667493	symbiont-barren non-spinose	PI
19.5784359	0.387524512	0.087667493	symbiont-barren non-spinose	PI
19.75133705	0.37652059	0.086577044	symbiont-barren non-spinose	PI
19.75133705	0.37652059	0.086577044	symbiont-barren non-spinose	PI
19.85708427	0.370086303	0.085742999	symbiont-barren non-spinose	PI
19.85708427	0.370086303	0.085742999	symbiont-barren non-spinose	PI
20.13918304	0.353954522	0.082981008	symbiont-barren non-spinose	PI
20.13918304	0.353954522	0.082981008	symbiont-barren non-spinose	PI
24.46699715	0.214823302	0.059718351	symbiont-barren non-spinose	PI
24.46699715	0.214823302	0.059718351	symbiont-barren non-spinose	PI
24.70664978	0.213814329	0.064133021	symbiont-barren non-spinose	PI
24.70664978	0.213814329	0.064133021	symbiont-barren non-spinose	PI
25.115242	0.215596687	0.073630808	symbiont-barren non-spinose	PI
25.76418304	0.229145511	0.09410717	symbiont-barren non-spinose	PI
27.02082634	0.292339714	0.151771221	symbiont-barren non-spinose	PI
26.34519196	0.254354371	0.118408122	symbiont-barren non-spinose	PI
26.22281075	0.24803654	0.112832054	symbiont-barren non-spinose	PI
25.76418304	0.229145511	0.09410717	symbiont-barren non-spinose	PI
25.24778366	0.217226653	0.077262877	symbiont-barren non-spinose	PI
25.3520565	0.218900506	0.080315216	symbiont-barren non-spinose	PI
25.3520565	0.218900506	0.080315216	symbiont-barren non-spinose	PI
25.3520565	0.218900506	0.080315216	symbiont-barren non-spinose	PI
25.16939926	0.216196822	0.07508164	symbiont-barren non-spinose	PI
24.98853683	0.214537288	0.070414028	symbiont-barren non-spinose	PI
24.98853683	0.214537288	0.070414028	symbiont-barren non-spinose	PI
25.16126633	0.216100949	0.074860844	symbiont-barren non-spinose	PI
25.16126633	0.216100949	0.074860844	symbiont-barren non-spinose	PI
25.16126633	0.216100949	0.074860844	symbiont-barren non-spinose	PI
25.16126633	0.216100949	0.074860844	symbiont-barren non-spinose	PI
25.35361481	0.218928208	0.080362147	symbiont-barren non-spinose	PI
25.35361481	0.218928208	0.080362147	symbiont-barren non-spinose	PI
25.43068695	0.220399135	0.082732004	symbiont-barren non-spinose	PI
25.43068695	0.220399135	0.082732004	symbiont-barren non-spinose	PI
25.35361481	0.218928208	0.080362147	symbiont-barren non-spinose	PI
25.35361481	0.218928208	0.080362147	symbiont-barren non-spinose	PI
25.42537117	0.220291287	0.082565476	symbiont-barren non-spinose	PI
25.42537117	0.220291287	0.082565476	symbiont-barren non-spinose	PI
25.4360466	0.220508842	0.08290037	symbiont-barren non-spinose	PI
25.4360466	0.220508842	0.08290037	symbiont-barren non-spinose	PI
19.29377556	0.407026746	0.088624185	symbiont-barren non-spinose	PI
19.29377556	0.407026746	0.088624185	symbiont-barren non-spinose	PI
19.39115334	0.400154323	0.088423273	symbiont-barren non-spinose	PI
19.35302544	0.40281975	0.088518285	symbiont-barren non-spinose	PI
19.21885872	0.412461218	0.088683009	symbiont-barren non-spinose	PI
19.21885872	0.412461218	0.088683009	symbiont-barren non-spinose	PI
19.21885872	0.412461218	0.088683009	symbiont-barren non-spinose	PI
19.21885872	0.412461218	0.088683009	symbiont-barren non-spinose	PI
19.21885872	0.412461218	0.088683009	symbiont-barren non-spinose	PI
19.35302544	0.40281975	0.088518285	symbiont-barren non-spinose	PI
19.35302544	0.40281975	0.088518285	symbiont-barren non-spinose	PI
19.35302544	0.40281975	0.088518285	symbiont-barren non-spinose	PI
19.35302544	0.40281975	0.088518285	symbiont-barren non-spinose	PI
19.50522614	0.392371405	0.088018391	symbiont-barren non-spinose	PI
17.23579597	0.588110285	0.06555439	symbiont-barren non-spinose	PI
19.75613785	0.376223708	0.086541811	symbiont-barren non-spinose	PI
19.75613785	0.376223708	0.086541811	symbiont-barren non-spinose	PI
19.75613785	0.376223708	0.086541811	symbiont-barren non-spinose	PI
19.75450134	0.376324858	0.08655385	symbiont-barren non-spinose	PI
19.75450134	0.376324858	0.08655385	symbiont-barren non-spinose	PI
25.29437256	0.217931028	0.078605279	symbiont-barren non-spinose	PI
26.22831535	0.248311457	0.113078253	symbiont-barren non-spinose	PI
25.31348991	0.218240305	0.079166098	symbiont-barren non-spinose	PI
25.31348991	0.218240305	0.079166098	symbiont-barren non-spinose	PI
23.21360016	0.238280399	0.04947346	symbiont-barren non-spinose	PI
23.21360016	0.238280399	0.04947346	symbiont-barren non-spinose	PI
22.75706863	0.251599619	0.050601308	symbiont-barren non-spinose	PI
22.92915916	0.246418384	0.049897346	symbiont-barren non-spinose	PI
22.92915916	0.246418384	0.049897346	symbiont-barren non-spinose	PI
23.11961555	0.240898664	0.04950935	symbiont-barren non-spinose	PI
23.11961555	0.240898664	0.04950935	symbiont-barren non-spinose	PI
23.61230469	0.228196361	0.05051148	symbiont-barren non-spinose	PI
23.61230469	0.228196361	0.05051148	symbiont-barren non-spinose	PI
23.94177818	0.221477032	0.05289154	symbiont-barren non-spinose	PI
23.94177818	0.221477032	0.05289154	symbiont-barren non-spinose	PI
24.05649948	0.219559409	0.054057984	symbiont-barren non-spinose	PI
24.05649948	0.219559409	0.054057984	symbiont-barren non-spinose	PI
26.89377785	0.285304067	0.145305532	symbiont-barren non-spinose	PI
26.92421913	0.287012885	0.146851818	symbiont-barren non-spinose	PI
27.0250206	0.292567064	0.15198505	symbiont-barren non-spinose	PI
27.0737114	0.2951783	0.154467705	symbiont-barren non-spinose	PI
27.03444481	0.29307656	0.15246554	symbiont-barren non-spinose	PI
27.04079819	0.293418969	0.152789483	symbiont-barren non-spinose	PI
27.08088875	0.295558584	0.154833644	symbiont-barren non-spinose	PI
27.41729927	0.311555046	0.171840191	symbiont-barren non-spinose	PI
27.4858036	0.31424944	0.175233163	symbiont-barren non-spinose	PI
27.50263786	0.31487581	0.17606145	symbiont-barren non-spinose	PI
27.50263786	0.31487581	0.17606145	symbiont-barren non-spinose	PI
27.44822121	0.312799492	0.173375989	symbiont-barren non-spinose	PI
27.42977905	0.312062743	0.172460827	symbiont-barren non-spinose	PI
27.42133713	0.31172011	0.172041115	symbiont-barren non-spinose	PI
27.42133713	0.31172011	0.172041115	symbiont-barren non-spinose	PI
27.42133713	0.31172011	0.172041115	symbiont-barren non-spinose	PI
27.42133713	0.31172011	0.172041115	symbiont-barren non-spinose	PI
27.42141914	0.311723455	0.172045195	symbiont-barren non-spinose	PI
27.05095482	0.293964511	0.153307365	symbiont-barren non-spinose	PI
25.33090591	0.218532408	0.079682077	symbiont-barren non-spinose	PI
18.06509399	0.510572039	0.079243772	symbiont-barren non-spinose	PI
18.06509399	0.510572039	0.079243772	symbiont-barren non-spinose	PI
18.60810089	0.461576986	0.085838545	symbiont-barren non-spinose	PI
18.99918556	0.429161367	0.088341083	symbiont-barren non-spinose	PI
15.11154556	0.733876065	0.047716938	symbiont-barren non-spinose	PI
15.11154556	0.733876065	0.047716938	symbiont-barren non-spinose	PI
14.81442928	0.742407535	0.050305133	symbiont-barren non-spinose	PI
14.38160515	0.750197564	0.055898549	symbiont-barren non-spinose	PI
14.79985332	0.742754321	0.050461332	symbiont-barren non-spinose	PI
14.79985332	0.742754321	0.050461332	symbiont-barren non-spinose	PI
14.81442928	0.742407535	0.050305133	symbiont-barren non-spinose	PI
14.79985332	0.742754321	0.050461332	symbiont-barren non-spinose	PI
14.36318111	0.750423656	0.056174801	symbiont-barren non-spinose	PI
15.25986767	0.728492845	0.046898413	symbiont-barren non-spinose	PI
14.38160515	0.750197564	0.055898549	symbiont-barren non-spinose	PI
15.08457756	0.734771007	0.047901684	symbiont-barren non-spinose	PI
15.18175983	0.731426382	0.047286928	symbiont-barren non-spinose	PI
14.63707733	0.74620753	0.052369628	symbiont-barren non-spinose	PI
18.64212418	0.458639643	0.086142734	symbiont-barren non-spinose	PI
21.15708923	0.306252671	0.069043555	symbiont-barren non-spinose	PI
21.76120758	0.283732426	0.06033211	symbiont-barren non-spinose	PI
19.23221016	0.411483188	0.088678801	symbiont-barren non-spinose	PI
20.26975441	0.346966646	0.08147612	symbiont-barren non-spinose	PI
20.46172142	0.33720331	0.079054232	symbiont-barren non-spinose	PI
21.39932442	0.296822474	0.065444146	symbiont-barren non-spinose	PI
20.80942917	0.320931473	0.074203227	symbiont-barren non-spinose	PI
23.7320652	0.225560989	0.051212818	symbiont-barren non-spinose	PI
23.82457542	0.223671893	0.051881879	symbiont-barren non-spinose	PI
23.82457542	0.223671893	0.051881879	symbiont-barren non-spinose	PI
22.9784317	0.244965942	0.04975705	symbiont-barren non-spinose	PI
27.20950699	0.302136562	0.161380473	symbiont-barren non-spinose	PI
20.84221458	0.319483475	0.073724598	symbiont-barren non-spinose	PI
20.84221458	0.319483475	0.073724598	symbiont-barren non-spinose	PI
21.75653839	0.283894772	0.060394763	symbiont-barren non-spinose	PI
21.75653839	0.283894772	0.060394763	symbiont-barren non-spinose	PI
21.75653839	0.283894772	0.060394763	symbiont-barren non-spinose	PI
[truncated: 14,897 more rows]
