# Supplementary material for: Past foraminiferal acclimatization capacity is limited during future warming
Source: Nature. 2024 Nov 13;636(8042):385–9. doi: 10.1038/s41586-024-08029-0 (PMC11634774; doi:10.1038/s41586-024-08029-0)
Supplement: Supplementary file 5 — Source Data Fig. 3 [file 41586_2024_8029_MOESM5_ESM.csv]

Temperature	Relative Abundance (mean)	Relative Abundance (sd)	Ecogroup	Age
-1.7338715	1.003821395	0.002685662	symbiont-barren non-spinose	future1p5
-1.4152393	1.004131282	0.002771158	symbiont-barren non-spinose	future1p5
-1.1704735	1.00427068	0.002826166	symbiont-barren non-spinose	future1p5
-0.9868752	1.004332827	0.002861818	symbiont-barren non-spinose	future1p5
-0.819275	1.004366083	0.002890448	symbiont-barren non-spinose	future1p5
-0.80782115	1.004367713	0.002892275	symbiont-barren non-spinose	future1p5
-0.72649	1.004377386	0.002904778	symbiont-barren non-spinose	future1p5
-1.0440849	1.004316729	0.002851203	symbiont-barren non-spinose	future1p5
-1.1302804	1.004287006	0.002834369	symbiont-barren non-spinose	future1p5
-1.2521582	1.004232176	0.002808787	symbiont-barren non-spinose	future1p5
-1.2999662	1.004206083	0.002798167	symbiont-barren non-spinose	future1p5
-1.3013769	1.004205271	0.002797848	symbiont-barren non-spinose	future1p5
-1.2722024	1.00422157	0.002804375	symbiont-barren non-spinose	future1p5
-1.1628052	1.004273923	0.002827749	symbiont-barren non-spinose	future1p5
-0.9386649	1.004344374	0.002870426	symbiont-barren non-spinose	future1p5
-0.68999976	1.004380773	0.002910129	symbiont-barren non-spinose	future1p5
-0.564209	1.0043891	0.002927378	symbiont-barren non-spinose	future1p5
-0.68150175	1.004381489	0.002911352	symbiont-barren non-spinose	future1p5
-1.1293815	1.004287353	0.00283455	symbiont-barren non-spinose	future1p5
-1.4327183	1.004118373	0.002766887	symbiont-barren non-spinose	future1p5
-1.599987	1.003971803	0.002723586	symbiont-barren non-spinose	future1p5
-1.7285105	1.003828031	0.002687238	symbiont-barren non-spinose	future1p5
-1.7893496	1.003749565	0.002669066	symbiont-barren non-spinose	future1p5
-1.8165379	1.003712215	0.002660741	symbiont-barren non-spinose	future1p5
-1.8241847	1.003701449	0.002658376	symbiont-barren non-spinose	future1p5
-1.8279223	1.003696146	0.002657217	symbiont-barren non-spinose	future1p5
-1.8176137	1.003710707	0.002660409	symbiont-barren non-spinose	future1p5
-1.8127875	1.003717452	0.002661897	symbiont-barren non-spinose	future1p5
-1.8506297	1.003663326	0.002650121	symbiont-barren non-spinose	future1p5
-1.8662852	1.003640096	0.002645176	symbiont-barren non-spinose	future1p5
-1.8345172	1.00368672	0.002655165	symbiont-barren non-spinose	future1p5
-1.7086635	1.003852141	0.00269303	symbiont-barren non-spinose	future1p5
-1.6600404	1.003908215	0.002706942	symbiont-barren non-spinose	future1p5
-1.4479221	1.004106793	0.002763133	symbiont-barren non-spinose	future1p5
1.9859515	1.00779181	0.003029985	symbiont-barren non-spinose	future1p5
2.0909586	1.00822959	0.003034716	symbiont-barren non-spinose	future1p5
2.7798007	1.011553844	0.003224036	symbiont-barren non-spinose	future1p5
3.338519	1.014407696	0.00375594	symbiont-barren non-spinose	future1p5
3.971246	1.017179784	0.005048487	symbiont-barren non-spinose	future1p5
4.499541	1.018651276	0.006903486	symbiont-barren non-spinose	future1p5
4.279667	1.018160432	0.006032927	symbiont-barren non-spinose	future1p5
4.0626626	1.017502164	0.005313166	symbiont-barren non-spinose	future1p5
3.4201088	1.014805383	0.003875569	symbiont-barren non-spinose	future1p5
3.0655196	1.01302942	0.003438982	symbiont-barren non-spinose	future1p5
2.828225	1.011803702	0.003253224	symbiont-barren non-spinose	future1p5
2.7215283	1.011254245	0.003192415	symbiont-barren non-spinose	future1p5
2.651875	1.010898368	0.003159338	symbiont-barren non-spinose	future1p5
2.6723914	1.01100289	0.003168567	symbiont-barren non-spinose	future1p5
2.946108	1.012413378	0.003336174	symbiont-barren non-spinose	future1p5
3.427105	1.014839079	0.003886406	symbiont-barren non-spinose	future1p5
4.008307	1.017313457	0.005153146	symbiont-barren non-spinose	future1p5
4.608553	1.018820194	0.007391649	symbiont-barren non-spinose	future1p5
4.708022	1.018927319	0.007871499	symbiont-barren non-spinose	future1p5
3.667797	1.01595071	0.004318992	symbiont-barren non-spinose	future1p5
3.0098279	1.012742587	0.003388554	symbiont-barren non-spinose	future1p5
2.0458486	1.008038407	0.003032261	symbiont-barren non-spinose	future1p5
1.0571402	1.00522239	0.003024953	symbiont-barren non-spinose	future1p5
0.31067434	1.004517352	0.003003512	symbiont-barren non-spinose	future1p5
-0.15601641	1.004409658	0.002971617	symbiont-barren non-spinose	future1p5
-0.4497967	1.004393956	0.002941523	symbiont-barren non-spinose	future1p5
-0.48762962	1.004392499	0.002937004	symbiont-barren non-spinose	future1p5
-0.29469123	1.0044003	0.002958481	symbiont-barren non-spinose	future1p5
-0.26161608	1.004402061	0.002961783	symbiont-barren non-spinose	future1p5
-0.3624352	1.004397282	0.002951379	symbiont-barren non-spinose	future1p5
-0.5855477	1.004387979	0.00292458	symbiont-barren non-spinose	future1p5
-0.21035396	1.004405318	0.002966689	symbiont-barren non-spinose	future1p5
0.09601221	1.004448242	0.002991028	symbiont-barren non-spinose	future1p5
0.14136255	1.004459526	0.002993958	symbiont-barren non-spinose	future1p5
0.92618066	1.005030715	0.003023119	symbiont-barren non-spinose	future1p5
1.566025	1.00633816	0.0030276	symbiont-barren non-spinose	future1p5
7.800096	0.989211667	0.042307911	symbiont-barren non-spinose	future1p5
8.157561	0.98110124	0.048448462	symbiont-barren non-spinose	future1p5
8.736335	0.965842444	0.059079066	symbiont-barren non-spinose	future1p5
9.142594	0.953548435	0.06700095	symbiont-barren non-spinose	future1p5
9.688662	0.934947476	0.078192781	symbiont-barren non-spinose	future1p5
10.108199	0.919066524	0.087141421	symbiont-barren non-spinose	future1p5
9.939123	0.925622572	0.083513291	symbiont-barren non-spinose	future1p5
9.694384	0.93473989	0.078313212	symbiont-barren non-spinose	future1p5
9.04258	0.956696829	0.065017574	symbiont-barren non-spinose	future1p5
8.880771	0.961621858	0.061854176	symbiont-barren non-spinose	future1p5
8.941899	0.959785757	0.06304256	symbiont-barren non-spinose	future1p5
9.1024	0.954823307	0.066201318	symbiont-barren non-spinose	future1p5
9.039508	0.956792272	0.06495699	symbiont-barren non-spinose	future1p5
8.981258	0.958587811	0.063812045	symbiont-barren non-spinose	future1p5
9.084348	0.955391687	0.065843297	symbiont-barren non-spinose	future1p5
9.344915	0.946935318	0.071077088	symbiont-barren non-spinose	future1p5
9.548018	0.939967011	0.075252922	symbiont-barren non-spinose	future1p5
9.815664	0.930279125	0.080879414	symbiont-barren non-spinose	future1p5
9.586143	0.938622061	0.076045979	symbiont-barren non-spinose	future1p5
8.927486	0.960221355	0.062761622	symbiont-barren non-spinose	future1p5
8.300428	0.977579889	0.050996546	symbiont-barren non-spinose	future1p5
6.7418504	1.007410121	0.026373784	symbiont-barren non-spinose	future1p5
6.0617704	1.014576778	0.018240243	symbiont-barren non-spinose	future1p5
5.648121	1.017225495	0.014243264	symbiont-barren non-spinose	future1p5
5.3410687	1.018384498	0.011769746	symbiont-barren non-spinose	future1p5
4.9954453	1.018960289	0.009453214	symbiont-barren non-spinose	future1p5
5.1708493	1.018758202	0.010569658	symbiont-barren non-spinose	future1p5
5.630385	1.017310468	0.01408913	symbiont-barren non-spinose	future1p5
5.77521	1.016548478	0.015389558	symbiont-barren non-spinose	future1p5
5.7664332	1.016599118	0.015308024	symbiont-barren non-spinose	future1p5
5.461689	1.018006517	0.01269281	symbiont-barren non-spinose	future1p5
5.7446666	1.016722212	0.015107333	symbiont-barren non-spinose	future1p5
6.1428776	1.0139063	0.01911187	symbiont-barren non-spinose	future1p5
6.233026	1.013102719	0.020113122	symbiont-barren non-spinose	future1p5
6.770598	1.007029611	0.026756931	symbiont-barren non-spinose	future1p5
7.2942443	0.998989086	0.034242001	symbiont-barren non-spinose	future1p5
10.472592	0.904298266	0.094951563	symbiont-barren non-spinose	future1p5
10.839893	0.88865173	0.102629742	symbiont-barren non-spinose	future1p5
11.321127	0.867247087	0.112006212	symbiont-barren non-spinose	future1p5
11.619339	0.853602937	0.117210948	symbiont-barren non-spinose	future1p5
12.09716	0.83137073	0.12419468	symbiont-barren non-spinose	future1p5
12.683464	0.803897999	0.129758123	symbiont-barren non-spinose	future1p5
12.919253	0.79291709	0.130844297	symbiont-barren non-spinose	future1p5
12.949935	0.791494579	0.130931025	symbiont-barren non-spinose	future1p5
12.41031	0.816689524	0.127636462	symbiont-barren non-spinose	future1p5
12.253117	0.824062209	0.126034456	symbiont-barren non-spinose	future1p5
12.188018	0.82711432	0.125295693	symbiont-barren non-spinose	future1p5
12.227994	0.825240253	0.125754422	symbiont-barren non-spinose	future1p5
12.178444	0.827563048	0.125183466	symbiont-barren non-spinose	future1p5
12.073184	0.832493019	0.123890978	symbiont-barren non-spinose	future1p5
11.9726925	0.837191419	0.122560577	symbiont-barren non-spinose	future1p5
11.95088	0.838209876	0.122259876	symbiont-barren non-spinose	future1p5
11.917736	0.839756337	0.121795062	symbiont-barren non-spinose	future1p5
12.012886	0.835313373	0.12310366	symbiont-barren non-spinose	future1p5
11.782968	0.846028889	0.119810566	symbiont-barren non-spinose	future1p5
9.739206	0.933104767	0.0792587	symbiont-barren non-spinose	future1p5
8.982035	0.958564038	0.063827269	symbiont-barren non-spinose	future1p5
8.607742	0.969461006	0.056648092	symbiont-barren non-spinose	future1p5
8.467354	0.97326226	0.05403814	symbiont-barren non-spinose	future1p5
8.330255	0.976824489	0.051535005	symbiont-barren non-spinose	future1p5
8.25673	0.97867396	0.050211691	symbiont-barren non-spinose	future1p5
8.419413	0.974524737	0.053157635	symbiont-barren non-spinose	future1p5
8.7602825	0.96515411	0.059535948	symbiont-barren non-spinose	future1p5
9.1414175	0.953585935	0.066977496	symbiont-barren non-spinose	future1p5
9.387581	0.945498922	0.071947407	symbiont-barren non-spinose	future1p5
9.234268	0.950592487	0.068837403	symbiont-barren non-spinose	future1p5
9.215492	0.951203368	0.068459849	symbiont-barren non-spinose	future1p5
9.646453	0.936470614	0.077306394	symbiont-barren non-spinose	future1p5
9.703912	0.934393645	0.078513887	symbiont-barren non-spinose	future1p5
9.8351	0.929553643	0.081292815	symbiont-barren non-spinose	future1p5
10.077088	0.920287837	0.08647279	symbiont-barren non-spinose	future1p5
12.781923	0.799303274	0.130300018	symbiont-barren non-spinose	future1p5
13.149677	0.782280707	0.131169505	symbiont-barren non-spinose	future1p5
13.703195	0.757336519	0.128590924	symbiont-barren non-spinose	future1p5
14.149265	0.738008772	0.12283764	symbiont-barren non-spinose	future1p5
14.733281	0.713391511	0.111224748	symbiont-barren non-spinose	future1p5
15.533318	0.679872214	0.090311289	symbiont-barren non-spinose	future1p5
15.71611	0.672099278	0.085070659	symbiont-barren non-spinose	future1p5
16.236017	0.649470613	0.069909026	symbiont-barren non-spinose	future1p5
16.215757	0.650370459	0.070498318	symbiont-barren non-spinose	future1p5
15.969475	0.661183347	0.077692522	symbiont-barren non-spinose	future1p5
15.678796	0.673692144	0.086148025	symbiont-barren non-spinose	future1p5
15.423671	0.684502746	0.093399902	symbiont-barren non-spinose	future1p5
15.14524	0.696185627	0.100980902	symbiont-barren non-spinose	future1p5
14.8270235	0.709475303	0.109017878	symbiont-barren non-spinose	future1p5
14.507904	0.722833238	0.116174348	symbiont-barren non-spinose	future1p5
14.252757	0.733603895	0.12108341	symbiont-barren non-spinose	future1p5
14.009101	0.744016658	0.124974446	symbiont-barren non-spinose	future1p5
13.974372	0.74551364	0.125459303	symbiont-barren non-spinose	future1p5
13.512174	0.765827394	0.130052679	symbiont-barren non-spinose	future1p5
12.265161	0.823497393	0.126166415	symbiont-barren non-spinose	future1p5
11.820602	0.844280034	0.120379597	symbiont-barren non-spinose	future1p5
11.646943	0.852328934	0.11766326	symbiont-barren non-spinose	future1p5
11.554213	0.856601993	0.116122843	symbiont-barren non-spinose	future1p5
11.437699	0.861941763	0.114106413	symbiont-barren non-spinose	future1p5
11.323063	0.867159306	0.112041724	symbiont-barren non-spinose	future1p5
11.357763	0.865584031	0.1126747	symbiont-barren non-spinose	future1p5
11.525881	0.857903585	0.115640558	symbiont-barren non-spinose	future1p5
12.384274	0.817910605	0.127389472	symbiont-barren non-spinose	future1p5
13.494062	0.766639549	0.130158871	symbiont-barren non-spinose	future1p5
13.497839	0.76647009	0.13013718	symbiont-barren non-spinose	future1p5
12.878171	0.794824366	0.13070798	symbiont-barren non-spinose	future1p5
13.015372	0.788466687	0.131072163	symbiont-barren non-spinose	future1p5
12.802782	0.798331443	0.130398813	symbiont-barren non-spinose	future1p5
12.61795	0.80696113	0.12933018	symbiont-barren non-spinose	future1p5
12.575707	0.808938212	0.129026514	symbiont-barren non-spinose	future1p5
15.066784	0.699464869	0.103032906	symbiont-barren non-spinose	future1p5
15.563031	0.678613592	0.089466426	symbiont-barren non-spinose	future1p5
16.41185	0.641586985	0.064829876	symbiont-barren non-spinose	future1p5
17.115454	0.608420198	0.045835102	symbiont-barren non-spinose	future1p5
17.437202	0.592182091	0.038356497	symbiont-barren non-spinose	future1p5
18.36533	0.540926272	0.023198255	symbiont-barren non-spinose	future1p5
18.962406	0.505445583	0.018210461	symbiont-barren non-spinose	future1p5
19.41121	0.478200339	0.016489044	symbiont-barren non-spinose	future1p5
19.730827	0.458756845	0.016145764	symbiont-barren non-spinose	future1p5
19.453636	0.475616871	0.016404438	symbiont-barren non-spinose	future1p5
18.881063	0.510348016	0.018697504	symbiont-barren non-spinose	future1p5
18.344439	0.542141179	0.023435246	symbiont-barren non-spinose	future1p5
17.843113	0.570530255	0.03051932	symbiont-barren non-spinose	future1p5
17.337988	0.597271681	0.040555947	symbiont-barren non-spinose	future1p5
16.82543	0.622442569	0.053318208	symbiont-barren non-spinose	future1p5
16.407274	0.641793915	0.064961071	symbiont-barren non-spinose	future1p5
16.034214	0.658362277	0.075798878	symbiont-barren non-spinose	future1p5
16.034386	0.658354763	0.075793847	symbiont-barren non-spinose	future1p5
15.544133	0.679414299	0.090004133	symbiont-barren non-spinose	future1p5
15.988048	0.660375458	0.077149313	symbiont-barren non-spinose	future1p5
15.745927	0.670823955	0.08420749	symbiont-barren non-spinose	future1p5
15.437973	0.683899918	0.092999843	symbiont-barren non-spinose	future1p5
14.915881	0.705765643	0.106853863	symbiont-barren non-spinose	future1p5
14.5047035	0.722967708	0.11624072	symbiont-barren non-spinose	future1p5
14.18585	0.736448829	0.12223411	symbiont-barren non-spinose	future1p5
13.978388	0.74534035	0.125404166	symbiont-barren non-spinose	future1p5
14.075203	0.741176812	0.124002052	symbiont-barren non-spinose	future1p5
15.797102	0.668629702	0.082721956	symbiont-barren non-spinose	future1p5
17.986086	0.562598847	0.028217274	symbiont-barren non-spinose	future1p5
17.860172	0.569591629	0.030232392	symbiont-barren non-spinose	future1p5
16.873522	0.62015424	0.052036989	symbiont-barren non-spinose	future1p5
16.29536	0.646825046	0.068187083	symbiont-barren non-spinose	future1p5
15.697899	0.672877096	0.085596879	symbiont-barren non-spinose	future1p5
15.167454	0.695256426	0.100392463	symbiont-barren non-spinose	future1p5
14.921035	0.705550498	0.106726302	symbiont-barren non-spinose	future1p5
17.652792	0.580850108	0.033951334	symbiont-barren non-spinose	future1p5
18.289728	0.545312218	0.024077168	symbiont-barren non-spinose	future1p5
19.569147	0.468584646	0.016236305	symbiont-barren non-spinose	future1p5
19.180637	0.492227417	0.017177235	symbiont-barren non-spinose	future1p5
20.376972	0.420031355	0.017208797	symbiont-barren non-spinose	future1p5
21.76035	0.344857104	0.024205733	symbiont-barren non-spinose	future1p5
22.209562	0.324158439	0.027038425	symbiont-barren non-spinose	future1p5
22.307043	0.31994736	0.027664572	symbiont-barren non-spinose	future1p5
22.316961	0.319524625	0.027728421	symbiont-barren non-spinose	future1p5
21.758244	0.344959058	0.02419273	symbiont-barren non-spinose	future1p5
21.136482	0.376937249	0.020549234	symbiont-barren non-spinose	future1p5
20.51665	0.411856582	0.017685145	symbiont-barren non-spinose	future1p5
19.898827	0.448582759	0.016216934	symbiont-barren non-spinose	future1p5
19.222862	0.489661736	0.017021328	symbiont-barren non-spinose	future1p5
18.643227	0.524574135	0.020459764	symbiont-barren non-spinose	future1p5
18.251938	0.547493204	0.024538707	symbiont-barren non-spinose	future1p5
18.379265	0.540114671	0.023042651	symbiont-barren non-spinose	future1p5
17.93307	0.565556772	0.029043833	symbiont-barren non-spinose	future1p5
19.263668	0.487180564	0.016883666	symbiont-barren non-spinose	future1p5
19.680729	0.461799201	0.016156468	symbiont-barren non-spinose	future1p5
19.155268	0.493767881	0.017277588	symbiont-barren non-spinose	future1p5
17.966364	0.563701458	0.028521063	symbiont-barren non-spinose	future1p5
17.060566	0.611116142	0.047203486	symbiont-barren non-spinose	future1p5
16.541622	0.635676633	0.061137933	symbiont-barren non-spinose	future1p5
16.517857	0.6367652	0.061809545	symbiont-barren non-spinose	future1p5
16.685675	0.629015156	0.0571183	symbiont-barren non-spinose	future1p5
18.409155	0.538370602	0.022715535	symbiont-barren non-spinose	future1p5
21.089083	0.379514351	0.020295419	symbiont-barren non-spinose	future1p5
21.305937	0.367872667	0.021491326	symbiont-barren non-spinose	future1p5
20.34009	0.422204648	0.017095721	symbiont-barren non-spinose	future1p5
19.277117	0.486362496	0.016841057	symbiont-barren non-spinose	future1p5
18.236748	0.548367658	0.024728443	symbiont-barren non-spinose	future1p5
17.53513	0.58708216	0.036289117	symbiont-barren non-spinose	future1p5
17.361376	0.596078746	0.040028344	symbiont-barren non-spinose	future1p5
20.305634	0.424240149	0.016995121	symbiont-barren non-spinose	future1p5
20.4546	0.415476778	0.017464392	symbiont-barren non-spinose	future1p5
21.76812	0.344481341	0.024253734	symbiont-barren non-spinose	future1p5
23.051271	0.291237103	0.03245983	symbiont-barren non-spinose	future1p5
24.48413	0.254327597	0.040653427	symbiont-barren non-spinose	future1p5
24.558933	0.25310901	0.041003769	symbiont-barren non-spinose	future1p5
24.497992	0.254096258	0.040719114	symbiont-barren non-spinose	future1p5
24.749916	0.250331617	0.041850543	symbiont-barren non-spinose	future1p5
25.204758	0.245685832	0.04356308	symbiont-barren non-spinose	future1p5
25.189003	0.245799629	0.043511465	symbiont-barren non-spinose	future1p5
23.95446	0.265017489	0.037908564	symbiont-barren non-spinose	future1p5
22.776125	0.301130031	0.030695122	symbiont-barren non-spinose	future1p5
21.850445	0.340537937	0.02476484	symbiont-barren non-spinose	future1p5
21.245676	0.371068746	0.021150531	symbiont-barren non-spinose	future1p5
21.207909	0.373087447	0.020940081	symbiont-barren non-spinose	future1p5
20.840574	0.393296981	0.019048709	symbiont-barren non-spinose	future1p5
19.176485	0.492479591	0.017193313	symbiont-barren non-spinose	future1p5
22.314798	0.319616728	0.027714494	symbiont-barren non-spinose	future1p5
21.893072	0.338523421	0.025031197	symbiont-barren non-spinose	future1p5
20.767897	0.397407118	0.018714472	symbiont-barren non-spinose	future1p5
19.61638	0.465711053	0.016192882	symbiont-barren non-spinose	future1p5
19.250217	0.487998606	0.016927645	symbiont-barren non-spinose	future1p5
19.389418	0.479527261	0.016537415	symbiont-barren non-spinose	future1p5
18.6063	0.526765686	0.020780336	symbiont-barren non-spinose	future1p5
22.607449	0.30761719	0.029605084	symbiont-barren non-spinose	future1p5
22.694378	0.304234311	0.030167229	symbiont-barren non-spinose	future1p5
22.746466	0.302247651	0.030503711	symbiont-barren non-spinose	future1p5
23.223122	0.285499826	0.03354616	symbiont-barren non-spinose	future1p5
21.638166	0.350846549	0.023456743	symbiont-barren non-spinose	future1p5
20.67752	0.402563652	0.018320633	symbiont-barren non-spinose	future1p5
20.561033	0.409278924	0.017851613	symbiont-barren non-spinose	future1p5
21.517565	0.356905432	0.022729281	symbiont-barren non-spinose	future1p5
21.047636	0.381782008	0.020077357	symbiont-barren non-spinose	future1p5
23.986996	0.264258323	0.038089134	symbiont-barren non-spinose	future1p5
24.57589	0.252842956	0.041081763	symbiont-barren non-spinose	future1p5
24.404692	0.255701534	0.040270459	symbiont-barren non-spinose	future1p5
24.360939	0.256493212	0.040054877	symbiont-barren non-spinose	future1p5
24.439352	0.255091984	0.04043891	symbiont-barren non-spinose	future1p5
24.454182	0.254835938	0.040510347	symbiont-barren non-spinose	future1p5
24.666487	0.251485594	0.041489297	symbiont-barren non-spinose	future1p5
24.458996	0.254753437	0.040533453	symbiont-barren non-spinose	future1p5
23.93686	0.26543366	0.037810307	symbiont-barren non-spinose	future1p5
23.483116	0.277479263	0.035153819	symbiont-barren non-spinose	future1p5
23.109818	0.289243975	0.032831649	symbiont-barren non-spinose	future1p5
22.797674	0.300324218	0.030834093	symbiont-barren non-spinose	future1p5
21.690197	0.348277532	0.023774314	symbiont-barren non-spinose	future1p5
20.263882	0.426713067	0.016879909	symbiont-barren non-spinose	future1p5
21.984848	0.334249938	0.025608266	symbiont-barren non-spinose	future1p5
22.748953	0.302153556	0.030519767	symbiont-barren non-spinose	future1p5
22.956772	0.294537477	0.031856547	symbiont-barren non-spinose	future1p5
22.520962	0.31106589	0.029045583	symbiont-barren non-spinose	future1p5
21.876266	0.339315423	0.024926051	symbiont-barren non-spinose	future1p5
20.006565	0.442088548	0.016344159	symbiont-barren non-spinose	future1p5
19.67927	0.461887849	0.016157009	symbiont-barren non-spinose	future1p5
22.826773	0.299244384	0.0310216	symbiont-barren non-spinose	future1p5
22.985271	0.293531355	0.032038857	symbiont-barren non-spinose	future1p5
22.59868	0.307963096	0.029548356	symbiont-barren non-spinose	future1p5
22.407108	0.315730974	0.028309714	symbiont-barren non-spinose	future1p5
22.04237	0.331616154	0.025972233	symbiont-barren non-spinose	future1p5
21.871344	0.339547929	0.024895289	symbiont-barren non-spinose	future1p5
21.912998	0.337588164	0.025156082	symbiont-barren non-spinose	future1p5
22.555002	0.309698694	0.029265782	symbiont-barren non-spinose	future1p5
22.316439	0.319546847	0.02772506	symbiont-barren non-spinose	future1p5
24.20935	0.259426621	0.039283613	symbiont-barren non-spinose	future1p5
25.040083	0.247043561	0.042995433	symbiont-barren non-spinose	future1p5
24.847418	0.249100452	0.042255016	symbiont-barren non-spinose	future1p5
24.77012	0.250066072	0.041935946	symbiont-barren non-spinose	future1p5
24.69444	0.251088668	0.041611858	symbiont-barren non-spinose	future1p5
24.543198	0.253359264	0.04093092	symbiont-barren non-spinose	future1p5
24.546638	0.253304276	0.040946885	symbiont-barren non-spinose	future1p5
24.344408	0.256798763	0.039972586	symbiont-barren non-spinose	future1p5
23.864159	0.267193597	0.037400257	symbiont-barren non-spinose	future1p5
23.333214	0.282005864	0.034232922	symbiont-barren non-spinose	future1p5
22.835629	0.298917645	0.031078628	symbiont-barren non-spinose	future1p5
22.473265	0.313003005	0.028737147	symbiont-barren non-spinose	future1p5
22.058971	0.330862476	0.026077572	symbiont-barren non-spinose	future1p5
21.600874	0.35270459	0.02323046	symbiont-barren non-spinose	future1p5
22.19199	0.324928329	0.026925865	symbiont-barren non-spinose	future1p5
23.288595	0.283404725	0.033955559	symbiont-barren non-spinose	future1p5
23.27337	0.28388742	0.033860606	symbiont-barren non-spinose	future1p5
22.410984	0.315569834	0.028334741	symbiont-barren non-spinose	future1p5
21.51372	0.357100959	0.022706309	symbiont-barren non-spinose	future1p5
20.595564	0.407280546	0.017985898	symbiont-barren non-spinose	future1p5
20.739368	0.399029566	0.018587462	symbiont-barren non-spinose	future1p5
23.08454	0.290099656	0.032671314	symbiont-barren non-spinose	future1p5
23.965063	0.264768635	0.037967562	symbiont-barren non-spinose	future1p5
23.299795	0.283051382	0.03402531	symbiont-barren non-spinose	future1p5
22.934557	0.295328193	0.031714235	symbiont-barren non-spinose	future1p5
22.608042	0.307593829	0.029608921	symbiont-barren non-spinose	future1p5
22.468294	0.313206324	0.028705012	symbiont-barren non-spinose	future1p5
22.501713	0.311844648	0.028921089	symbiont-barren non-spinose	future1p5
23.699692	0.27141593	0.036449347	symbiont-barren non-spinose	future1p5
24.444075	0.255010129	0.040461703	symbiont-barren non-spinose	future1p5
25.48807	0.24422761	0.044389964	symbiont-barren non-spinose	future1p5
25.777193	0.243887872	0.045031845	symbiont-barren non-spinose	future1p5
25.6365	0.243912551	0.044744106	symbiont-barren non-spinose	future1p5
25.587187	0.243983123	0.044632511	symbiont-barren non-spinose	future1p5
25.383957	0.244633353	0.044108761	symbiont-barren non-spinose	future1p5
25.100712	0.246500486	0.043211604	symbiont-barren non-spinose	future1p5
24.945446	0.24799121	0.042641731	symbiont-barren non-spinose	future1p5
24.584408	0.252710734	0.04112074	symbiont-barren non-spinose	future1p5
24.038872	0.26307531	0.038374097	symbiont-barren non-spinose	future1p5
23.432924	0.278965093	0.034847465	symbiont-barren non-spinose	future1p5
22.956774	0.294537406	0.03185656	symbiont-barren non-spinose	future1p5
22.661825	0.305491283	0.029956782	symbiont-barren non-spinose	future1p5
22.632153	0.306647285	0.029764886	symbiont-barren non-spinose	future1p5
23.19595	0.286384078	0.033375471	symbiont-barren non-spinose	future1p5
23.74768	0.270149601	0.036729972	symbiont-barren non-spinose	future1p5
23.339296	0.281817008	0.034270621	symbiont-barren non-spinose	future1p5
22.51179	0.311436455	0.02898626	symbiont-barren non-spinose	future1p5
21.838419	0.341109657	0.0246899	symbiont-barren non-spinose	future1p5
21.323786	0.36693202	0.021593379	symbiont-barren non-spinose	future1p5
23.361097	0.281143649	0.034405531	symbiont-barren non-spinose	future1p5
24.819248	0.249443099	0.042140157	symbiont-barren non-spinose	future1p5
24.054882	0.262717031	0.038461295	symbiont-barren non-spinose	future1p5
23.712614	0.271072167	0.036525158	symbiont-barren non-spinose	future1p5
23.426266	0.279164451	0.034806671	symbiont-barren non-spinose	future1p5
23.311405	0.282686666	0.034097525	symbiont-barren non-spinose	future1p5
23.368464	0.280917381	0.034451041	symbiont-barren non-spinose	future1p5
24.792727	0.249775397	0.042030528	symbiont-barren non-spinose	future1p5
26.335262	0.245966287	0.045826847	symbiont-barren non-spinose	future1p5
26.339361	0.245992187	0.045831183	symbiont-barren non-spinose	future1p5
26.154129	0.244959214	0.045617492	symbiont-barren non-spinose	future1p5
26.559965	0.247561601	0.046044606	symbiont-barren non-spinose	future1p5
26.5683	0.247627041	0.046052036	symbiont-barren non-spinose	future1p5
26.505062	0.247140932	0.045994681	symbiont-barren non-spinose	future1p5
26.248343	0.245448454	0.045730954	symbiont-barren non-spinose	future1p5
26.130177	0.244847583	0.04558688	symbiont-barren non-spinose	future1p5
25.796774	0.243904274	0.045068524	symbiont-barren non-spinose	future1p5
24.955082	0.24788917	0.042678638	symbiont-barren non-spinose	future1p5
24.343557	0.256814588	0.039968337	symbiont-barren non-spinose	future1p5
23.761286	0.269795693	0.036809075	symbiont-barren non-spinose	future1p5
23.337559	0.2818709	0.034259857	symbiont-barren non-spinose	future1p5
23.116531	0.289017979	0.032874175	symbiont-barren non-spinose	future1p5
23.045547	0.291434092	0.032423393	symbiont-barren non-spinose	future1p5
24.37916	0.256160509	0.040145051	symbiont-barren non-spinose	future1p5
23.724947	0.270745976	0.036597346	symbiont-barren non-spinose	future1p5
23.515896	0.276525171	0.035352735	symbiont-barren non-spinose	future1p5
22.898254	0.296632472	0.031481322	symbiont-barren non-spinose	future1p5
22.464596	0.313357752	0.028681109	symbiont-barren non-spinose	future1p5
22.248034	0.322484341	0.027285212	symbiont-barren non-spinose	future1p5
25.404007	0.2445434	0.044164995	symbiont-barren non-spinose	future1p5
24.616207	0.252225555	0.041265045	symbiont-barren non-spinose	future1p5
24.445156	0.254991435	0.040466914	symbiont-barren non-spinose	future1p5
24.275946	0.258101626	0.039626991	symbiont-barren non-spinose	future1p5
24.21671	0.259277402	0.039321903	symbiont-barren non-spinose	future1p5
24.316612	0.257320468	0.039833195	symbiont-barren non-spinose	future1p5
25.861616	0.243991496	0.045184543	symbiont-barren non-spinose	future1p5
27.361153	0.255005179	0.046725849	symbiont-barren non-spinose	future1p5
26.998352	0.251439735	0.046408247	symbiont-barren non-spinose	future1p5
27.229837	0.253705416	0.046604417	symbiont-barren non-spinose	future1p5
27.491962	0.256287101	0.046857506	symbiont-barren non-spinose	future1p5
27.454596	0.2559233	0.046818664	symbiont-barren non-spinose	future1p5
27.291754	0.254318694	0.046660497	symbiont-barren non-spinose	future1p5
27.130564	0.25272562	0.046518138	symbiont-barren non-spinose	future1p5
26.683693	0.248572227	0.046151613	symbiont-barren non-spinose	future1p5
26.087847	0.244663555	0.045530881	symbiont-barren non-spinose	future1p5
25.30454	0.245044769	0.043876412	symbiont-barren non-spinose	future1p5
24.656889	0.251624268	0.041446864	symbiont-barren non-spinose	future1p5
24.126366	0.261156748	0.038846202	symbiont-barren non-spinose	future1p5
23.778864	0.269341835	0.036910963	symbiont-barren non-spinose	future1p5
23.631462	0.273264812	0.036046145	symbiont-barren non-spinose	future1p5
23.438208	0.278807253	0.034879815	symbiont-barren non-spinose	future1p5
23.66743	0.272283093	0.036259297	symbiont-barren non-spinose	future1p5
23.86384	0.267201464	0.037398443	symbiont-barren non-spinose	future1p5
23.361654	0.281126519	0.034408974	symbiont-barren non-spinose	future1p5
23.197233	0.286342132	0.033383541	symbiont-barren non-spinose	future1p5
23.296352	0.283159846	0.034003877	symbiont-barren non-spinose	future1p5
25.47359	0.244274927	0.044352464	symbiont-barren non-spinose	future1p5
25.133284	0.246229476	0.043324309	symbiont-barren non-spinose	future1p5
25.204151	0.245690153	0.043561102	symbiont-barren non-spinose	future1p5
25.201384	0.245709914	0.043552075	symbiont-barren non-spinose	future1p5
25.190369	0.245789627	0.043515963	symbiont-barren non-spinose	future1p5
25.290895	0.245124292	0.043834961	symbiont-barren non-spinose	future1p5
26.82289	0.249796917	0.046266167	symbiont-barren non-spinose	future1p5
28.342321	0.263033251	0.04811647	symbiont-barren non-spinose	future1p5
28.216318	0.262314515	0.047876277	symbiont-barren non-spinose	future1p5
28.472746	0.263629216	0.048387786	symbiont-barren non-spinose	future1p5
28.64663	0.264158328	0.048787018	symbiont-barren non-spinose	future1p5
28.379599	0.263219733	0.04819162	symbiont-barren non-spinose	future1p5
28.195494	0.262183368	0.04783859	symbiont-barren non-spinose	future1p5
27.737677	0.258595945	0.047141853	symbiont-barren non-spinose	future1p5
27.10594	0.252484033	0.04649731	symbiont-barren non-spinose	future1p5
26.500898	0.247109786	0.04599082	symbiont-barren non-spinose	future1p5
25.722921	0.24386727	0.044926004	symbiont-barren non-spinose	future1p5
24.95962	0.247841549	0.04269595	symbiont-barren non-spinose	future1p5
24.489355	0.254240104	0.040678227	symbiont-barren non-spinose	future1p5
24.226643	0.259077112	0.039373446	symbiont-barren non-spinose	future1p5
24.16627	0.260313874	0.039057829	symbiont-barren non-spinose	future1p5
24.052427	0.262771761	0.038447947	symbiont-barren non-spinose	future1p5
24.345675	0.256775219	0.039978909	symbiont-barren non-spinose	future1p5
24.243294	0.258744187	0.039459504	symbiont-barren non-spinose	future1p5
23.810404	0.268537011	0.037092891	symbiont-barren non-spinose	future1p5
23.900877	0.266296525	0.037608185	symbiont-barren non-spinose	future1p5
24.377722	0.25618661	0.040137955	symbiont-barren non-spinose	future1p5
26.010298	0.244372173	0.045421555	symbiont-barren non-spinose	future1p5
26.085741	0.24465485	0.045528029	symbiont-barren non-spinose	future1p5
26.331772	0.245944336	0.045823143	symbiont-barren non-spinose	future1p5
26.317764	0.245857184	0.045808157	symbiont-barren non-spinose	future1p5
26.301981	0.245760835	0.045791042	symbiont-barren non-spinose	future1p5
26.314219	0.245835372	0.045804334	symbiont-barren non-spinose	future1p5
27.708004	0.25832705	0.047104598	symbiont-barren non-spinose	future1p5
29.40343	0.261901124	0.05107428	symbiont-barren non-spinose	future1p5
30.709414	0.234824553	0.057383154	symbiont-barren non-spinose	future1p5
29.407782	0.261862442	0.051090258	symbiont-barren non-spinose	future1p5
28.938126	0.264253779	0.049557729	symbiont-barren non-spinose	future1p5
29.548826	0.260424298	0.05162746	symbiont-barren non-spinose	future1p5
29.688736	0.258635714	0.052197809	symbiont-barren non-spinose	future1p5
29.368574	0.262198976	0.050947568	symbiont-barren non-spinose	future1p5
28.908772	0.264293676	0.049474145	symbiont-barren non-spinose	future1p5
28.099766	0.26153908	0.047672451	symbiont-barren non-spinose	future1p5
27.406725	0.255454179	0.046770377	symbiont-barren non-spinose	future1p5
26.755213	0.249191177	0.046210983	symbiont-barren non-spinose	future1p5
25.936577	0.244153033	0.045308823	symbiont-barren non-spinose	future1p5
25.191803	0.245779155	0.04352068	symbiont-barren non-spinose	future1p5
24.751036	0.250316754	0.041855299	symbiont-barren non-spinose	future1p5
24.595982	0.252532602	0.041173483	symbiont-barren non-spinose	future1p5
24.761232	0.250182218	0.041898477	symbiont-barren non-spinose	future1p5
24.826311	0.24935619	0.042169109	symbiont-barren non-spinose	future1p5
24.930317	0.248153952	0.042583382	symbiont-barren non-spinose	future1p5
24.64162	0.251847386	0.041378994	symbiont-barren non-spinose	future1p5
24.129745	0.261084593	0.038864213	symbiont-barren non-spinose	future1p5
24.392687	0.255916291	0.040211631	symbiont-barren non-spinose	future1p5
25.371157	0.244693717	0.044072347	symbiont-barren non-spinose	future1p5
26.505058	0.247140902	0.045994677	symbiont-barren non-spinose	future1p5
26.985159	0.251313257	0.04639749	symbiont-barren non-spinose	future1p5
27.798958	0.259140288	0.047221571	symbiont-barren non-spinose	future1p5
27.777737	0.258953544	0.047193534	symbiont-barren non-spinose	future1p5
27.52128	0.256570781	0.046888727	symbiont-barren non-spinose	future1p5
27.287218	0.254273765	0.046656321	symbiont-barren non-spinose	future1p5
29.218527	0.263245586	0.050427098	symbiont-barren non-spinose	future1p5
29.62188	0.259535492	0.051920684	symbiont-barren non-spinose	future1p5
30.612707	0.237879466	0.056818639	symbiont-barren non-spinose	future1p5
30.773872	0.232697033	0.057767692	symbiont-barren non-spinose	future1p5
30.36671	0.244904467	0.055450232	symbiont-barren non-spinose	future1p5
30.475311	0.241935615	0.056042334	symbiont-barren non-spinose	future1p5
30.300198	0.246618803	0.055097051	symbiont-barren non-spinose	future1p5
29.574205	0.260126719	0.051728176	symbiont-barren non-spinose	future1p5
28.893173	0.264310128	0.049430284	symbiont-barren non-spinose	future1p5
28.099377	0.261536329	0.0476718	symbiont-barren non-spinose	future1p5
27.34132	0.254809241	0.046706882	symbiont-barren non-spinose	future1p5
26.649702	0.248286549	0.046122849	symbiont-barren non-spinose	future1p5
26.008595	0.244366461	0.045419051	symbiont-barren non-spinose	future1p5
25.533678	0.24409789	0.044504644	symbiont-barren non-spinose	future1p5
25.263527	0.245291578	0.04375048	symbiont-barren non-spinose	future1p5
25.263367	0.245292587	0.043749981	symbiont-barren non-spinose	future1p5
25.570513	0.244014569	0.044593436	symbiont-barren non-spinose	future1p5
25.925503	0.244125196	0.045291097	symbiont-barren non-spinose	future1p5
25.38296	0.244637972	0.044105939	symbiont-barren non-spinose	future1p5
25.174644	0.24590632	0.04346392	symbiont-barren non-spinose	future1p5
24.802176	0.249655926	0.042069752	symbiont-barren non-spinose	future1p5
25.067415	0.246792529	0.043093906	symbiont-barren non-spinose	future1p5
26.120678	0.244804799	0.045574528	symbiont-barren non-spinose	future1p5
27.448399	0.255862748	0.046812322	symbiont-barren non-spinose	future1p5
28.15971	0.26195032	0.04777513	symbiont-barren non-spinose	future1p5
29.609863	0.259688477	0.051871756	symbiont-barren non-spinose	future1p5
29.480108	0.261170205	0.051360988	symbiont-barren non-spinose	future1p5
28.818811	0.264344348	0.04922644	symbiont-barren non-spinose	future1p5
28.747541	0.264310851	0.049039103	symbiont-barren non-spinose	future1p5
30.844416	0.230285209	0.058196099	symbiont-barren non-spinose	future1p5
32.43036	0.153668224	0.06987127	symbiont-barren non-spinose	future1p5
32.39784	0.155658688	0.069593757	symbiont-barren non-spinose	future1p5
31.47931	0.204702548	0.062404796	symbiont-barren non-spinose	future1p5
30.55866	0.239514902	0.056509655	symbiont-barren non-spinose	future1p5
29.479166	0.261179827	0.051357399	symbiont-barren non-spinose	future1p5
28.784025	0.264335914	0.04913403	symbiont-barren non-spinose	future1p5
28.132477	0.26176665	0.047727925	symbiont-barren non-spinose	future1p5
27.510654	0.256468159	0.046877334	symbiont-barren non-spinose	future1p5
26.981726	0.251280412	0.046394695	symbiont-barren non-spinose	future1p5
26.561813	0.247576075	0.046046257	symbiont-barren non-spinose	future1p5
26.321959	0.245883123	0.045812665	symbiont-barren non-spinose	future1p5
26.247507	0.245443773	0.045729993	symbiont-barren non-spinose	future1p5
26.379822	0.24625468	0.04587316	symbiont-barren non-spinose	future1p5
26.634007	0.248156614	0.046109421	symbiont-barren non-spinose	future1p5
26.74077	0.249064336	0.046199099	symbiont-barren non-spinose	future1p5
27.108065	0.25250485	0.0464991	symbiont-barren non-spinose	future1p5
26.516525	0.247227237	0.046005252	symbiont-barren non-spinose	future1p5
26.255209	0.245487114	0.045738818	symbiont-barren non-spinose	future1p5
26.0201	0.244405634	0.045435879	symbiont-barren non-spinose	future1p5
26.248207	0.245447692	0.045730798	symbiont-barren non-spinose	future1p5
26.784523	0.249451277	0.046234971	symbiont-barren non-spinose	future1p5
27.301315	0.254413383	0.046669335	symbiont-barren non-spinose	future1p5
29.300253	0.262722148	0.050705615	symbiont-barren non-spinose	future1p5
31.18722	0.217333076	0.060389911	symbiont-barren non-spinose	future1p5
30.174412	0.249644102	0.054448929	symbiont-barren non-spinose	future1p5
29.736683	0.257939731	0.052401619	symbiont-barren non-spinose	future1p5
30.056217	0.252227121	0.053863826	symbiont-barren non-spinose	future1p5
31.290245	0.213044371	0.061085366	symbiont-barren non-spinose	future1p5
33.137577	0.106201952	0.076271544	symbiont-barren non-spinose	future1p5
32.723892	0.134931903	0.072444199	symbiont-barren non-spinose	future1p5
31.517832	0.20292845	0.062680456	symbiont-barren non-spinose	future1p5
30.187572	0.249340911	0.054515516	symbiont-barren non-spinose	future1p5
29.13171	0.263684227	0.050143904	symbiont-barren non-spinose	future1p5
28.44311	0.263507945	0.04832406	symbiont-barren non-spinose	future1p5
27.847254	0.259557851	0.047287134	symbiont-barren non-spinose	future1p5
27.328756	0.254684994	0.046694989	symbiont-barren non-spinose	future1p5
26.895496	0.250465488	0.046324866	symbiont-barren non-spinose	future1p5
26.624912	0.248081909	0.046101595	symbiont-barren non-spinose	future1p5
26.501877	0.247117099	0.045991728	symbiont-barren non-spinose	future1p5
26.529676	0.247327255	0.046017282	symbiont-barren non-spinose	future1p5
26.715303	0.248842916	0.046178023	symbiont-barren non-spinose	future1p5
26.962107	0.251093257	0.046378751	symbiont-barren non-spinose	future1p5
27.186983	0.253281584	0.046566676	symbiont-barren non-spinose	future1p5
26.786455	0.249468545	0.046236547	symbiont-barren non-spinose	future1p5
26.916513	0.250662195	0.046341842	symbiont-barren non-spinose	future1p5
26.92566	0.250748213	0.046349235	symbiont-barren non-spinose	future1p5
26.788641	0.249488101	0.046238329	symbiont-barren non-spinose	future1p5
26.906092	0.250564495	0.046333423	symbiont-barren non-spinose	future1p5
27.09223	0.252349871	0.046485796	symbiont-barren non-spinose	future1p5
26.353882	0.246084976	0.045846418	symbiont-barren non-spinose	future1p5
29.65783	0.259061904	0.05206867	symbiont-barren non-spinose	future1p5
30.894264	0.228528538	0.058503577	symbiont-barren non-spinose	future1p5
29.607567	0.259717403	0.051862439	symbiont-barren non-spinose	future1p5
29.31592	0.262609175	0.050760356	symbiont-barren non-spinose	future1p5
30.581831	0.238820082	0.05664155	symbiont-barren non-spinose	future1p5
31.741995	0.192108408	0.064330086	symbiont-barren non-spinose	future1p5
31.0451	0.22294971	0.059457911	symbiont-barren non-spinose	future1p5
32.317337	0.160512356	0.068913355	symbiont-barren non-spinose	future1p5
31.515055	0.203057183	0.062660507	symbiont-barren non-spinose	future1p5
30.438845	0.242955915	0.055841393	symbiont-barren non-spinose	future1p5
29.214016	0.263271313	0.050412065	symbiont-barren non-spinose	future1p5
28.190474	0.262151255	0.047829589	symbiont-barren non-spinose	future1p5
27.453066	0.255908356	0.046817096	symbiont-barren non-spinose	future1p5
26.812243	0.249700436	0.046257529	symbiont-barren non-spinose	future1p5
26.350187	0.246061213	0.04584256	symbiont-barren non-spinose	future1p5
26.091223	0.244677599	0.045535438	symbiont-barren non-spinose	future1p5
26.086025	0.244656021	0.045528414	symbiont-barren non-spinose	future1p5
26.26855	0.24556336	0.04575395	symbiont-barren non-spinose	future1p5
26.630157	0.248124937	0.046106113	symbiont-barren non-spinose	future1p5
27.0351	0.251794026	0.04643837	symbiont-barren non-spinose	future1p5
27.518568	0.256544611	0.046885811	symbiont-barren non-spinose	future1p5
27.76438	0.258835031	0.047176123	symbiont-barren non-spinose	future1p5
26.631392	0.24813509	0.046107175	symbiont-barren non-spinose	future1p5
26.6294	0.248118718	0.046105461	symbiont-barren non-spinose	future1p5
26.407995	0.246444584	0.045901547	symbiont-barren non-spinose	future1p5
27.058329	0.252019356	0.046457555	symbiont-barren non-spinose	future1p5
27.485086	0.256220334	0.04685028	symbiont-barren non-spinose	future1p5
26.57014	0.247641541	0.046053672	symbiont-barren non-spinose	future1p5
26.510963	0.247185258	0.046000133	symbiont-barren non-spinose	future1p5
26.088501	0.244666267	0.045531765	symbiont-barren non-spinose	future1p5
28.713243	0.264272498	0.048951708	symbiont-barren non-spinose	future1p5
29.755598	0.257653544	0.05248317	symbiont-barren non-spinose	future1p5
28.576822	0.263984695	0.048621477	symbiont-barren non-spinose	future1p5
28.5701	0.26396516	0.048605913	symbiont-barren non-spinose	future1p5
30.436722	0.243014587	0.05582976	symbiont-barren non-spinose	future1p5
30.192854	0.249218342	0.054542322	symbiont-barren non-spinose	future1p5
29.377462	0.262125036	0.050979667	symbiont-barren non-spinose	future1p5
30.592941	0.238483563	0.056705096	symbiont-barren non-spinose	future1p5
29.899572	0.255260332	0.053124799	symbiont-barren non-spinose	future1p5
28.970806	0.264195414	0.049652401	symbiont-barren non-spinose	future1p5
28.115372	0.261648581	0.047698751	symbiont-barren non-spinose	future1p5
27.25947	0.253998887	0.046631014	symbiont-barren non-spinose	future1p5
26.58808	0.247783938	0.046069526	symbiont-barren non-spinose	future1p5
26.023718	0.244418235	0.045441128	symbiont-barren non-spinose	future1p5
25.540567	0.244080849	0.044521511	symbiont-barren non-spinose	future1p5
25.361462	0.244740962	0.044044501	symbiont-barren non-spinose	future1p5
25.44906	0.244361815	0.044287744	symbiont-barren non-spinose	future1p5
25.929789	0.244135809	0.045297983	symbiont-barren non-spinose	future1p5
26.806719	0.249650547	0.046253042	symbiont-barren non-spinose	future1p5
27.607494	0.257393899	0.046984585	symbiont-barren non-spinose	future1p5
28.179548	0.262080702	0.047810109	symbiont-barren non-spinose	future1p5
27.510252	0.256464272	0.046876904	symbiont-barren non-spinose	future1p5
26.110426	0.244759583	0.045561059	symbiont-barren non-spinose	future1p5
25.826477	0.243938025	0.045122691	symbiont-barren non-spinose	future1p5
25.804047	0.243911555	0.04508195	symbiont-barren non-spinose	future1p5
26.468382	0.2468704	0.045960278	symbiont-barren non-spinose	future1p5
27.125835	0.252679166	0.046514123	symbiont-barren non-spinose	future1p5
27.19931	0.253403399	0.04657745	symbiont-barren non-spinose	future1p5
28.299513	0.262803981	0.048032497	symbiont-barren non-spinose	future1p5
27.188808	0.253299613	0.046568267	symbiont-barren non-spinose	future1p5
27.447659	0.255855514	0.046811566	symbiont-barren non-spinose	future1p5
30.087547	0.251567028	0.054016642	symbiont-barren non-spinose	future1p5
29.086954	0.263864832	0.050002897	symbiont-barren non-spinose	future1p5
28.669928	0.264204109	0.048843866	symbiont-barren non-spinose	future1p5
28.890076	0.264313006	0.049421621	symbiont-barren non-spinose	future1p5
28.379004	0.263216856	0.048190405	symbiont-barren non-spinose	future1p5
27.645788	0.257753193	0.047029216	symbiont-barren non-spinose	future1p5
27.033604	0.251779549	0.046437138	symbiont-barren non-spinose	future1p5
26.472023	0.246896863	0.045963734	symbiont-barren non-spinose	future1p5
25.9327	0.244143133	0.045302642	symbiont-barren non-spinose	future1p5
25.406893	0.244530916	0.044173008	symbiont-barren non-spinose	future1p5
24.96134	0.247823573	0.0427025	symbiont-barren non-spinose	future1p5
24.820429	0.249428521	0.042145005	symbiont-barren non-spinose	future1p5
24.842176	0.249163408	0.042233767	symbiont-barren non-spinose	future1p5
25.199034	0.24572678	0.043544394	symbiont-barren non-spinose	future1p5
26.329157	0.245927951	0.04582036	symbiont-barren non-spinose	future1p5
27.59338	0.257260421	0.046968462	symbiont-barren non-spinose	future1p5
27.032196	0.251765928	0.04643598	symbiont-barren non-spinose	future1p5
25.422483	0.244465491	0.044215939	symbiont-barren non-spinose	future1p5
24.932602	0.248129174	0.042592226	symbiont-barren non-spinose	future1p5
25.555872	0.244045392	0.044558554	symbiont-barren non-spinose	future1p5
25.227394	0.245528327	0.043636223	symbiont-barren non-spinose	future1p5
25.05192	0.246933594	0.043038285	symbiont-barren non-spinose	future1p5
25.545315	0.244069495	0.044533066	symbiont-barren non-spinose	future1p5
26.119371	0.244798979	0.045572819	symbiont-barren non-spinose	future1p5
26.222542	0.245306746	0.045700931	symbiont-barren non-spinose	future1p5
26.960909	0.251081859	0.046377779	symbiont-barren non-spinose	future1p5
27.328562	0.254683075	0.046694807	symbiont-barren non-spinose	future1p5
27.83418	0.259445871	0.047269142	symbiont-barren non-spinose	future1p5
28.620195	0.26409893	0.048723489	symbiont-barren non-spinose	future1p5
28.013693	0.260906063	0.047532747	symbiont-barren non-spinose	future1p5
27.986097	0.260693245	0.047489833	symbiont-barren non-spinose	future1p5
27.751604	0.258720993	0.047159637	symbiont-barren non-spinose	future1p5
27.399876	0.255386829	0.046763598	symbiont-barren non-spinose	future1p5
26.75757	0.249211961	0.046212918	symbiont-barren non-spinose	future1p5
26.195671	0.245165277	0.04566884	symbiont-barren non-spinose	future1p5
25.68718	0.24387414	0.044852824	symbiont-barren non-spinose	future1p5
25.219175	0.245584699	0.043609804	symbiont-barren non-spinose	future1p5
24.69543	0.2510748	0.041616171	symbiont-barren non-spinose	future1p5
24.233086	0.258947869	0.039406797	symbiont-barren non-spinose	future1p5
23.997465	0.264016865	0.038146936	symbiont-barren non-spinose	future1p5
23.925428	0.265706051	0.037746271	symbiont-barren non-spinose	future1p5
24.193392	0.259752529	0.039200306	symbiont-barren non-spinose	future1p5
25.222137	0.245564276	0.043619343	symbiont-barren non-spinose	future1p5
27.22169	0.253624774	0.046597179	symbiont-barren non-spinose	future1p5
24.594389	0.252557015	0.041166239	symbiont-barren non-spinose	future1p5
24.716425	0.250783761	0.041707177	symbiont-barren non-spinose	future1p5
24.905865	0.248423512	0.042488039	symbiont-barren non-spinose	future1p5
25.091217	0.246582221	0.043178296	symbiont-barren non-spinose	future1p5
24.632427	0.251983204	0.041337916	symbiont-barren non-spinose	future1p5
24.296339	0.257707241	0.039730732	symbiont-barren non-spinose	future1p5
24.385944	0.256037735	0.04017848	symbiont-barren non-spinose	future1p5
23.975975	0.264513996	0.038028126	symbiont-barren non-spinose	future1p5
25.829964	0.24394268	0.045128935	symbiont-barren non-spinose	future1p5
26.291092	0.24569552	0.045779088	symbiont-barren non-spinose	future1p5
26.605707	0.247925614	0.046084951	symbiont-barren non-spinose	future1p5
27.30137	0.254413927	0.046669386	symbiont-barren non-spinose	future1p5
27.862099	0.259684013	0.047307785	symbiont-barren non-spinose	future1p5
26.610327	0.24796303	0.04608897	symbiont-barren non-spinose	future1p5
26.824862	0.249814833	0.046267766	symbiont-barren non-spinose	future1p5
26.839966	0.249952525	0.046279998	symbiont-barren non-spinose	future1p5
26.589216	0.247793016	0.046070525	symbiont-barren non-spinose	future1p5
26.067553	0.244581483	0.045503137	symbiont-barren non-spinose	future1p5
25.508434	0.244166064	0.044441814	symbiont-barren non-spinose	future1p5
24.994555	0.247484289	0.042827723	symbiont-barren non-spinose	future1p5
24.581976	0.252748388	0.041109625	symbiont-barren non-spinose	future1p5
24.308924	0.25746652	0.039794418	symbiont-barren non-spinose	future1p5
23.84036	0.267783962	0.037264604	symbiont-barren non-spinose	future1p5
23.28659	0.283468136	0.033943063	symbiont-barren non-spinose	future1p5
23.058992	0.290971988	0.032508956	symbiont-barren non-spinose	future1p5
23.21477	0.285770704	0.033493741	symbiont-barren non-spinose	future1p5
24.162436	0.26039398	0.039037599	symbiont-barren non-spinose	future1p5
26.386122	0.246296647	0.045879566	symbiont-barren non-spinose	future1p5
23.441833	0.278699162	0.034901995	symbiont-barren non-spinose	future1p5
24.845884	0.249118837	0.042248804	symbiont-barren non-spinose	future1p5
24.77724	0.249973789	0.041965846	symbiont-barren non-spinose	future1p5
24.545116	0.253328586	0.040939824	symbiont-barren non-spinose	future1p5
23.990238	0.264183403	0.038107049	symbiont-barren non-spinose	future1p5
23.540323	0.275822599	0.035500342	symbiont-barren non-spinose	future1p5
23.378956	0.280596245	0.034515785	symbiont-barren non-spinose	future1p5
22.619108	0.307158602	0.029680506	symbiont-barren non-spinose	future1p5
25.380995	0.244647118	0.04410037	symbiont-barren non-spinose	future1p5
25.629547	0.243920495	0.044728724	symbiont-barren non-spinose	future1p5
26.17035	0.245037819	0.0456378	symbiont-barren non-spinose	future1p5
27.378103	0.255172403	0.046742253	symbiont-barren non-spinose	future1p5
25.474106	0.24427319	0.044353809	symbiont-barren non-spinose	future1p5
25.89136	0.244047977	0.045235076	symbiont-barren non-spinose	future1p5
26.128355	0.244839311	0.04558452	symbiont-barren non-spinose	future1p5
25.912455	0.244094143	0.045269934	symbiont-barren non-spinose	future1p5
25.42698	0.244447252	0.044228212	symbiont-barren non-spinose	future1p5
24.849659	0.24907365	0.042264083	symbiont-barren non-spinose	future1p5
24.289465	0.257839583	0.039695838	symbiont-barren non-spinose	future1p5
23.8433	0.267710653	0.037281399	symbiont-barren non-spinose	future1p5
23.606503	0.273955283	0.035897471	symbiont-barren non-spinose	future1p5
23.11797	0.288969603	0.032883288	symbiont-barren non-spinose	future1p5
22.577555	0.308799894	0.029411688	symbiont-barren non-spinose	future1p5
22.246906	0.3225332	0.02727797	symbiont-barren non-spinose	future1p5
22.35941	0.3177273	0.028001947	symbiont-barren non-spinose	future1p5
22.99012	0.293361093	0.032069846	symbiont-barren non-spinose	future1p5
22.79066	0.300585929	0.030788869	symbiont-barren non-spinose	future1p5
23.200693	0.286229106	0.033405297	symbiont-barren non-spinose	future1p5
24.12469	0.261192591	0.038837262	symbiont-barren non-spinose	future1p5
24.20991	0.259415243	0.039286529	symbiont-barren non-spinose	future1p5
23.940395	0.265349761	0.037830075	symbiont-barren non-spinose	future1p5
23.330732	0.28208306	0.03421753	symbiont-barren non-spinose	future1p5
22.792303	0.300524575	0.030799464	symbiont-barren non-spinose	future1p5
22.385132	0.316647683	0.028167866	symbiont-barren non-spinose	future1p5
21.285122	0.368973119	0.021372942	symbiont-barren non-spinose	future1p5
25.607859	0.243949489	0.044680006	symbiont-barren non-spinose	future1p5
24.88958	0.248607509	0.042423835	symbiont-barren non-spinose	future1p5
24.910717	0.248369382	0.042507059	symbiont-barren non-spinose	future1p5
25.704765	0.2438687	0.044889182	symbiont-barren non-spinose	future1p5
25.667547	0.243884984	0.044811408	symbiont-barren non-spinose	future1p5
25.229952	0.245510973	0.043644413	symbiont-barren non-spinose	future1p5
24.709763	0.250875478	0.041678394	symbiont-barren non-spinose	future1p5
23.818378	0.268335475	0.037138703	symbiont-barren non-spinose	future1p5
23.153381	0.28778673	0.033107202	symbiont-barren non-spinose	future1p5
22.650898	0.305915854	0.029886121	symbiont-barren non-spinose	future1p5
22.214504	0.323942505	0.0270701	symbiont-barren non-spinose	future1p5
21.818352	0.342066953	0.024565059	symbiont-barren non-spinose	future1p5
21.527142	0.356419045	0.022786564	symbiont-barren non-spinose	future1p5
21.415361	0.362150555	0.022124234	symbiont-barren non-spinose	future1p5
21.739489	0.345868998	0.024077069	symbiont-barren non-spinose	future1p5
22.36174	0.317629209	0.028016971	symbiont-barren non-spinose	future1p5
23.094166	0.289772935	0.032732407	symbiont-barren non-spinose	future1p5
23.570375	0.274968102	0.035681189	symbiont-barren non-spinose	future1p5
23.829021	0.268067704	0.037199732	symbiont-barren non-spinose	future1p5
23.556581	0.275358967	0.035598284	symbiont-barren non-spinose	future1p5
22.900835	0.296539248	0.031497895	symbiont-barren non-spinose	future1p5
22.229748	0.323278081	0.027167855	symbiont-barren non-spinose	future1p5
21.521706	0.356695014	0.022754039	symbiont-barren non-spinose	future1p5
20.446896	0.415927547	0.017437986	symbiont-barren non-spinose	future1p5
24.985264	0.247577688	0.042792937	symbiont-barren non-spinose	future1p5
23.210457	0.285910906	0.033466656	symbiont-barren non-spinose	future1p5
22.998896	0.29305363	0.032125908	symbiont-barren non-spinose	future1p5
25.24657	0.245400434	0.043697244	symbiont-barren non-spinose	future1p5
25.935616	0.244150564	0.045307294	symbiont-barren non-spinose	future1p5
26.320885	0.245876469	0.045811512	symbiont-barren non-spinose	future1p5
26.60011	0.247880442	0.046080069	symbiont-barren non-spinose	future1p5
24.519997	0.253734173	0.040822678	symbiont-barren non-spinose	future1p5
23.212511	0.285844109	0.033479556	symbiont-barren non-spinose	future1p5
22.644049	0.30618265	0.029841827	symbiont-barren non-spinose	future1p5
22.057024	0.33095072	0.026065211	symbiont-barren non-spinose	future1p5
21.462332	0.359727755	0.022400808	symbiont-barren non-spinose	future1p5
21.058943	0.381162087	0.020136475	symbiont-barren non-spinose	future1p5
19.957235	0.445058597	0.016278341	symbiont-barren non-spinose	future1p5
20.137836	0.434217848	0.016578631	symbiont-barren non-spinose	future1p5
21.385174	0.363718374	0.021947961	symbiont-barren non-spinose	future1p5
23.147007	0.287998572	0.033066946	symbiont-barren non-spinose	future1p5
23.819227	0.268314063	0.037143577	symbiont-barren non-spinose	future1p5
24.329622	0.257075044	0.039898596	symbiont-barren non-spinose	future1p5
24.007801	0.26377982	0.038203858	symbiont-barren non-spinose	future1p5
23.026917	0.292077848	0.032304703	symbiont-barren non-spinose	future1p5
22.201628	0.324505648	0.02698759	symbiont-barren non-spinose	future1p5
20.926128	0.388502926	0.019460726	symbiont-barren non-spinose	future1p5
20.341574	0.422117091	0.017100164	symbiont-barren non-spinose	future1p5
21.951864	0.335775754	0.02540033	symbiont-barren non-spinose	future1p5
23.121431	0.288853349	0.032905202	symbiont-barren non-spinose	future1p5
23.183374	0.286796258	0.033296324	symbiont-barren non-spinose	future1p5
22.488747	0.312371504	0.028837244	symbiont-barren non-spinose	future1p5
21.78021	0.343897883	0.024328508	symbiont-barren non-spinose	future1p5
21.050102	0.381646725	0.020090226	symbiont-barren non-spinose	future1p5
20.66831	0.403091839	0.018281924	symbiont-barren non-spinose	future1p5
20.716982	0.400306118	0.018489517	symbiont-barren non-spinose	future1p5
21.160656	0.375629708	0.020680423	symbiont-barren non-spinose	future1p5
21.580788	0.353711133	0.023109057	symbiont-barren non-spinose	future1p5
20.77932	0.396758896	0.018766002	symbiont-barren non-spinose	future1p5
18.15223	0.553209107	0.025828795	symbiont-barren non-spinose	future1p5
18.921625	0.507905394	0.018447498	symbiont-barren non-spinose	future1p5
22.303965	0.320078768	0.027644761	symbiont-barren non-spinose	future1p5
22.411934	0.315530364	0.028340875	symbiont-barren non-spinose	future1p5
22.142551	0.327112023	0.02660976	symbiont-barren non-spinose	future1p5
22.147299	0.326901182	0.026640079	symbiont-barren non-spinose	future1p5
23.079348	0.290276325	0.032638343	symbiont-barren non-spinose	future1p5
20.421904	0.417391764	0.017353886	symbiont-barren non-spinose	future1p5
19.579788	0.467937127	0.016225267	symbiont-barren non-spinose	future1p5
21.003954	0.384185871	0.019851666	symbiont-barren non-spinose	future1p5
19.573305	0.468331618	0.016231905	symbiont-barren non-spinose	future1p5
21.020525	0.383272295	0.019936771	symbiont-barren non-spinose	future1p5
20.74813	0.39853074	0.018626212	symbiont-barren non-spinose	future1p5
20.152378	0.433349202	0.016609701	symbiont-barren non-spinose	future1p5
19.408752	0.478350011	0.016494331	symbiont-barren non-spinose	future1p5
18.657448	0.523728783	0.020339752	symbiont-barren non-spinose	future1p5
18.051758	0.558908497	0.027236938	symbiont-barren non-spinose	future1p5
17.722847	0.577084844	0.032638272	symbiont-barren non-spinose	future1p5
17.559568	0.585797301	0.035790087	symbiont-barren non-spinose	future1p5
17.582123	0.58460705	0.035335691	symbiont-barren non-spinose	future1p5
17.756193	0.575278705	0.032033757	symbiont-barren non-spinose	future1p5
16.497358	0.637701888	0.062390572	symbiont-barren non-spinose	future1p5
19.303268	0.484771416	0.016762079	symbiont-barren non-spinose	future1p5
19.3597	0.481336612	0.016608835	symbiont-barren non-spinose	future1p5
19.140085	0.494689425	0.017340076	symbiont-barren non-spinose	future1p5
18.899302	0.509250184	0.018583316	symbiont-barren non-spinose	future1p5
18.866924	0.51119847	0.018788027	symbiont-barren non-spinose	future1p5
19.139679	0.494714063	0.017341772	symbiont-barren non-spinose	future1p5
18.279797	0.54588612	0.024197014	symbiont-barren non-spinose	future1p5
18.322758	0.543399675	0.023685932	symbiont-barren non-spinose	future1p5
18.005068	0.561535121	0.027928992	symbiont-barren non-spinose	future1p5
18.785078	0.516110577	0.019346861	symbiont-barren non-spinose	future1p5
18.753326	0.518010863	0.019579877	symbiont-barren non-spinose	future1p5
18.15117	0.553269561	0.02584308	symbiont-barren non-spinose	future1p5
17.751455	0.575535867	0.03211885	symbiont-barren non-spinose	future1p5
17.687696	0.57897912	0.033289787	symbiont-barren non-spinose	future1p5
17.611942	0.583026933	0.034744215	symbiont-barren non-spinose	future1p5
17.10891	0.608742701	0.045996962	symbiont-barren non-spinose	future1p5
16.524063	0.636481206	0.061633951	symbiont-barren non-spinose	future1p5
15.978358	0.660797097	0.077432731	symbiont-barren non-spinose	future1p5
15.526773	0.680149225	0.090496969	symbiont-barren non-spinose	future1p5
15.137735	0.696499478	0.101178984	symbiont-barren non-spinose	future1p5
14.9691	0.703544052	0.105526372	symbiont-barren non-spinose	future1p5
15.252117	0.691711229	0.098121784	symbiont-barren non-spinose	future1p5
15.332555	0.688336094	0.095926426	symbiont-barren non-spinose	future1p5
16.366535	0.643631887	0.066131699	symbiont-barren non-spinose	future1p5
16.89123	0.619308097	0.051568943	symbiont-barren non-spinose	future1p5
16.763353	0.625375927	0.054992697	symbiont-barren non-spinose	future1p5
16.564157	0.634641752	0.060503141	symbiont-barren non-spinose	future1p5
16.17882	0.652006735	0.071574227	symbiont-barren non-spinose	future1p5
16.242836	0.649167367	0.069710835	symbiont-barren non-spinose	future1p5
16.559542	0.6348539	0.060632974	symbiont-barren non-spinose	future1p5
16.739462	0.626498875	0.055643011	symbiont-barren non-spinose	future1p5
17.669125	0.579975847	0.03363995	symbiont-barren non-spinose	future1p5
14.73791	0.713198027	0.111117698	symbiont-barren non-spinose	future1p5
15.586539	0.677616554	0.088795867	symbiont-barren non-spinose	future1p5
15.103491	0.69793106	0.102078057	symbiont-barren non-spinose	future1p5
14.582827	0.719688917	0.114588168	symbiont-barren non-spinose	future1p5
14.14751	0.738083684	0.122866127	symbiont-barren non-spinose	future1p5
13.753223	0.755136039	0.128103914	symbiont-barren non-spinose	future1p5
13.3577385	0.772788114	0.130784238	symbiont-barren non-spinose	future1p5
12.929085	0.792461063	0.130873502	symbiont-barren non-spinose	future1p5
12.619281	0.806898859	0.129339398	symbiont-barren non-spinose	future1p5
12.800295	0.798447282	0.130387332	symbiont-barren non-spinose	future1p5
13.012714	0.788589511	0.131067606	symbiont-barren non-spinose	future1p5
14.265186	0.733076471	0.120863104	symbiont-barren non-spinose	future1p5
14.753108	0.712562865	0.110764796	symbiont-barren non-spinose	future1p5
14.321386	0.730695522	0.119841987	symbiont-barren non-spinose	future1p5
13.826644	0.751923164	0.127313218	symbiont-barren non-spinose	future1p5
13.525539	0.765228848	0.129970782	symbiont-barren non-spinose	future1p5
14.0146885	0.743776138	0.124894748	symbiont-barren non-spinose	future1p5
13.799496	0.753108921	0.127615965	symbiont-barren non-spinose	future1p5
12.160727	0.828393314	0.124973405	symbiont-barren non-spinose	future1p5
12.161067	0.828377382	0.124977466	symbiont-barren non-spinose	future1p5
11.776873	0.846311904	0.119717358	symbiont-barren non-spinose	future1p5
11.6013975	0.854430103	0.116914093	symbiont-barren non-spinose	future1p5
11.318946	0.867345962	0.11196618	symbiont-barren non-spinose	future1p5
11.007134	0.881315212	0.10599872	symbiont-barren non-spinose	future1p5
10.564962	0.900429411	0.096909749	symbiont-barren non-spinose	future1p5
10.303887	0.911237973	0.091346077	symbiont-barren non-spinose	future1p5
10.44214	0.905563257	0.094303139	symbiont-barren non-spinose	future1p5
10.286341	0.911949892	0.090969627	symbiont-barren non-spinose	future1p5
12.450888	0.814786749	0.128006417	symbiont-barren non-spinose	future1p5
11.580019	0.855414785	0.116557467	symbiont-barren non-spinose	future1p5
11.343214	0.866244955	0.112410129	symbiont-barren non-spinose	future1p5
11.048797	0.879469414	0.106821625	symbiont-barren non-spinose	future1p5
11.336685	0.866541344	0.112291012	symbiont-barren non-spinose	future1p5
11.706132	0.849591891	0.118614625	symbiont-barren non-spinose	future1p5
8.006848	0.98464252	0.045817593	symbiont-barren non-spinose	future1p5
9.373556	0.945972697	0.071660911	symbiont-barren non-spinose	future1p5
9.324903	0.947604022	0.070670151	symbiont-barren non-spinose	future1p5
10.404741	0.907109519	0.093505161	symbiont-barren non-spinose	future1p5
9.659222	0.93601135	0.077574173	symbiont-barren non-spinose	future1p5
8.82257	0.963342464	0.060730337	symbiont-barren non-spinose	future1p5
8.277675	0.97815143	0.050587284	symbiont-barren non-spinose	future1p5
7.9809413	0.985233342	0.045371425	symbiont-barren non-spinose	future1p5
8.25868	0.978625458	0.050246612	symbiont-barren non-spinose	future1p5
8.866598	0.962043334	0.061579811	symbiont-barren non-spinose	future1p5
8.68721	0.96724025	0.05814591	symbiont-barren non-spinose	future1p5
8.723266	0.966216176	0.058830277	symbiont-barren non-spinose	future1p5
8.45364	0.973625254	0.053785696	symbiont-barren non-spinose	future1p5
8.81122	0.963674874	0.060512049	symbiont-barren non-spinose	future1p5
4.880403	1.018998813	0.008784294	symbiont-barren non-spinose	future1p5
5.1880713	1.018728571	0.010685757	symbiont-barren non-spinose	future1p5
5.589906	1.017495864	0.013742632	symbiont-barren non-spinose	future1p5
6.000897	1.015047366	0.01760454	symbiont-barren non-spinose	future1p5
4.545213	1.018728394	0.007103297	symbiont-barren non-spinose	future1p5
4.5957055	1.018803025	0.007332093	symbiont-barren non-spinose	future1p5
5.96102	1.01534049	0.017196804	symbiont-barren non-spinose	future1p5
6.352319	1.011944725	0.021489502	symbiont-barren non-spinose	future1p5
6.116744	1.014127762	0.018827976	symbiont-barren non-spinose	future1p5
5.1188354	1.018836867	0.010226137	symbiont-barren non-spinose	future1p5
5.3602014	1.01833097	0.01191207	symbiont-barren non-spinose	future1p5
3.2534645	1.013984966	0.003643974	symbiont-barren non-spinose	future1p5
0.07419361	1.004443365	0.002989561	symbiont-barren non-spinose	future1p5
0.002835893	1.004429696	0.002984487	symbiont-barren non-spinose	future1p5
-0.00707826	1.004428054	0.002983749	symbiont-barren non-spinose	future1p5
-0.24412794	1.004403093	0.002963485	symbiont-barren non-spinose	future1p5
-0.1768607	1.004407871	0.00296976	symbiont-barren non-spinose	future1p5
0.016374994	1.004432035	0.002985482	symbiont-barren non-spinose	future1p5
0.11302538	1.00445229	0.002992146	symbiont-barren non-spinose	future1p5
0.21595193	1.00448175	0.002998428	symbiont-barren non-spinose	future1p5
-0.92611194	1.004347099	0.002872617	symbiont-barren non-spinose	future1p5
-0.95836276	1.004339868	0.002866946	symbiont-barren non-spinose	future1p5
-0.9932404	1.004331169	0.002860659	symbiont-barren non-spinose	future1p5
-1.0354781	1.004319326	0.002852828	symbiont-barren non-spinose	future1p5
-1.0801145	1.004305144	0.002844291	symbiont-barren non-spinose	future1p5
-1.1260324	1.004288637	0.002835223	symbiont-barren non-spinose	future1p5
-1.1704265	1.0042707	0.002826176	symbiont-barren non-spinose	future1p5
-1.206292	1.004254704	0.002818664	symbiont-barren non-spinose	future1p5
-1.2332143	1.00424177	0.002812903	symbiont-barren non-spinose	future1p5
-1.247719	1.004234461	0.002809756	symbiont-barren non-spinose	future1p5
-1.2537315	1.004231361	0.002808443	symbiont-barren non-spinose	future1p5
-1.2496626	1.004233464	0.002809333	symbiont-barren non-spinose	future1p5
-1.2401117	1.004238325	0.002811411	symbiont-barren non-spinose	future1p5
-1.2285738	1.004244057	0.002813904	symbiont-barren non-spinose	future1p5
-1.2149708	1.004250623	0.002816818	symbiont-barren non-spinose	future1p5
-1.2075129	1.004254135	0.002818405	symbiont-barren non-spinose	future1p5
-1.2081437	1.00425384	0.002818271	symbiont-barren non-spinose	future1p5
-1.2022759	1.004256564	0.002819514	symbiont-barren non-spinose	future1p5
-1.2020845	1.004256652	0.002819554	symbiont-barren non-spinose	future1p5
-1.1835204	1.00426502	0.002823454	symbiont-barren non-spinose	future1p5
-1.0946081	1.00430015	0.00284146	symbiont-barren non-spinose	future1p5
-1.0567427	1.004312791	0.002848795	symbiont-barren non-spinose	future1p5
-1.0228448	1.004323024	0.002855195	symbiont-barren non-spinose	future1p5
-1.0077778	1.004327259	0.00285799	symbiont-barren non-spinose	future1p5
-0.97241426	1.004336476	0.002864432	symbiont-barren non-spinose	future1p5
-0.9379328	1.004344536	0.002870554	symbiont-barren non-spinose	future1p5
-0.9204183	1.004348298	0.002873604	symbiont-barren non-spinose	future1p5
-0.901956	1.004352033	0.002876776	symbiont-barren non-spinose	future1p5
-0.8925853	1.004353841	0.002878369	symbiont-barren non-spinose	future1p5
-0.89804906	1.004352794	0.002877442	symbiont-barren non-spinose	future1p5
-0.9055528	1.004351324	0.002876162	symbiont-barren non-spinose	future1p5
-0.91003346	1.004350428	0.002875394	symbiont-barren non-spinose	future1p5
-1.6829509	1.003646963	0.002699228	symbiont-barren non-spinose	future2
-1.3688025	1.004132679	0.002780559	symbiont-barren non-spinose	future2
-1.0521051	1.00437923	0.0028477	symbiont-barren non-spinose	future2
-0.83796823	1.004445669	0.002885402	symbiont-barren non-spinose	future2
-0.5841972	1.004456573	0.002922776	symbiont-barren non-spinose	future2
-0.629139	1.004458431	0.002916703	symbiont-barren non-spinose	future2
-0.6273493	1.004458381	0.00291695	symbiont-barren non-spinose	future2
-0.9455816	1.00442047	0.002867193	symbiont-barren non-spinose	future2
-1.0207902	1.004393206	0.002853585	symbiont-barren non-spinose	future2
-1.1816865	1.004303039	0.002821935	symbiont-barren non-spinose	future2
-1.1866388	1.004299497	0.002820904	symbiont-barren non-spinose	future2
-1.2044226	1.00428637	0.002817175	symbiont-barren non-spinose	future2
-1.1945428	1.004293742	0.002819252	symbiont-barren non-spinose	future2
-1.1559708	1.004320654	0.002827231	symbiont-barren non-spinose	future2
-0.8661333	1.004440507	0.002880777	symbiont-barren non-spinose	future2
-0.63756114	1.004458633	0.00291554	symbiont-barren non-spinose	future2
-0.52600205	1.004452486	0.002930304	symbiont-barren non-spinose	future2
-0.6599785	1.004458927	0.002912404	symbiont-barren non-spinose	future2
-1.0622112	1.00437437	0.002845772	symbiont-barren non-spinose	future2
-1.3615654	1.004140753	0.002782254	symbiont-barren non-spinose	future2
-1.582437	1.003833012	0.002726936	symbiont-barren non-spinose	future2
-1.7037041	1.003604625	0.002693303	symbiont-barren non-spinose	future2
-1.7785524	1.003440211	0.002671342	symbiont-barren non-spinose	future2
-1.8119676	1.003360702	0.002661236	symbiont-barren non-spinose	future2
-1.8276325	1.003322092	0.002656432	symbiont-barren non-spinose	future2
-1.8313341	1.003312843	0.002655291	symbiont-barren non-spinose	future2
-1.8205624	1.003339625	0.002658605	symbiont-barren non-spinose	future2
-1.8160434	1.003350739	0.00265999	symbiont-barren non-spinose	future2
-1.849121	1.00326772	0.002649776	symbiont-barren non-spinose	future2
-1.8638215	1.003229574	0.002645176	symbiont-barren non-spinose	future2
-1.8273599	1.003322772	0.002656516	symbiont-barren non-spinose	future2
-1.6736201	1.003665551	0.002701869	symbiont-barren non-spinose	future2
-1.6219928	1.003763478	0.002716226	symbiont-barren non-spinose	future2
-1.3718024	1.004129295	0.002779854	symbiont-barren non-spinose	future2
2.228306	1.010769093	0.003049501	symbiont-barren non-spinose	future2
2.3379092	1.011570154	0.003070284	symbiont-barren non-spinose	future2
3.0227528	1.017165554	0.003516208	symbiont-barren non-spinose	future2
3.595591	1.021984423	0.004585096	symbiont-barren non-spinose	future2
4.300113	1.026931945	0.007286324	symbiont-barren non-spinose	future2
4.8272305	1.029162894	0.010642522	symbiont-barren non-spinose	future2
4.621303	1.028485441	0.009176494	symbiont-barren non-spinose	future2
4.3973613	1.027460108	0.007810202	symbiont-barren non-spinose	future2
3.7706463	1.023359824	0.005093237	symbiont-barren non-spinose	future2
3.399697	1.020373464	0.004125323	symbiont-barren non-spinose	future2
3.1304102	1.018087461	0.003657182	symbiont-barren non-spinose	future2
2.9997582	1.016968836	0.003489161	symbiont-barren non-spinose	future2
2.906649	1.016174561	0.003389963	symbiont-barren non-spinose	future2
2.9249787	1.016330549	0.003408222	symbiont-barren non-spinose	future2
3.1855707	1.018559304	0.003739064	symbiont-barren non-spinose	future2
3.6477373	1.022401506	0.004726394	symbiont-barren non-spinose	future2
4.2516475	1.026651685	0.007040219	symbiont-barren non-spinose	future2
4.8492403	1.02921878	0.010811716	symbiont-barren non-spinose	future2
4.9383025	1.029410302	0.011521868	symbiont-barren non-spinose	future2
3.9004896	1.024327929	0.005535245	symbiont-barren non-spinose	future2
3.2312763	1.01894938	0.003812149	symbiont-barren non-spinose	future2
2.2513723	1.010934509	0.003053127	symbiont-barren non-spinose	future2
1.2652206	1.005884826	0.003026525	symbiont-barren non-spinose	future2
0.49229544	1.004560915	0.003010548	symbiont-barren non-spinose	future2
-0.012785831	1.004405905	0.002981759	symbiont-barren non-spinose	future2
-0.33571145	1.004431374	0.002952393	symbiont-barren non-spinose	future2
-0.43691522	1.004443554	0.002941117	symbiont-barren non-spinose	future2
-0.24870922	1.004420975	0.002961265	symbiont-barren non-spinose	future2
-0.16679472	1.004412724	0.002968955	symbiont-barren non-spinose	future2
-0.26585904	1.004422938	0.002959575	symbiont-barren non-spinose	future2
-0.4762796	1.004447816	0.002936444	symbiont-barren non-spinose	future2
-0.09114247	1.004407586	0.002975507	symbiont-barren non-spinose	future2
0.30909967	1.004462156	0.003002225	symbiont-barren non-spinose	future2
0.36197206	1.004484665	0.003004854	symbiont-barren non-spinose	future2
1.1520754	1.005574451	0.003025626	symbiont-barren non-spinose	future2
1.8145148	1.008150429	0.003027656	symbiont-barren non-spinose	future2
8.077524	0.989850506	0.062630284	symbiont-barren non-spinose	future2
8.442627	0.979791343	0.070271687	symbiont-barren non-spinose	future2
9.019542	0.962089066	0.082095641	symbiont-barren non-spinose	future2
9.436486	0.94805414	0.090239572	symbiont-barren non-spinose	future2
9.999583	0.927654888	0.100435256	symbiont-barren non-spinose	future2
10.436585	0.910820535	0.107593641	symbiont-barren non-spinose	future2
10.271679	0.917268344	0.104974067	symbiont-barren non-spinose	future2
10.027887	0.926589676	0.100919612	symbiont-barren non-spinose	future2
9.376467	0.950133773	0.089094741	symbiont-barren non-spinose	future2
9.205843	0.955938653	0.0857874	symbiont-barren non-spinose	future2
9.244612	0.954633834	0.086545448	symbiont-barren non-spinose	future2
9.383796	0.949880861	0.089235076	symbiont-barren non-spinose	future2
9.393706	0.949538423	0.089424596	symbiont-barren non-spinose	future2
9.286866	0.953202165	0.087367342	symbiont-barren non-spinose	future2
9.363448	0.950582323	0.08884509	symbiont-barren non-spinose	future2
9.607286	0.942032475	0.093440047	symbiont-barren non-spinose	future2
9.884575	0.931945538	0.098438577	symbiont-barren non-spinose	future2
10.124337	0.922932913	0.102549006	symbiont-barren non-spinose	future2
9.854657	0.933051647	0.097911698	symbiont-barren non-spinose	future2
9.187584	0.956550251	0.085429108	symbiont-barren non-spinose	future2
8.550728	0.976637045	0.072520094	symbiont-barren non-spinose	future2
6.9808717	1.013939859	0.040327887	symbiont-barren non-spinose	future2
6.299717	1.023644736	0.028167844	symbiont-barren non-spinose	future2
5.8883696	1.027315329	0.021929576	symbiont-barren non-spinose	future2
5.576244	1.028932305	0.017899741	symbiont-barren non-spinose	future2
5.233781	1.029617902	0.014183582	symbiont-barren non-spinose	future2
5.403503	1.029411318	0.015936842	symbiont-barren non-spinose	future2
5.8623934	1.027488673	0.021569842	symbiont-barren non-spinose	future2
6.0197945	1.026330462	0.023814768	symbiont-barren non-spinose	future2
6.0040593	1.026457805	0.023583452	symbiont-barren non-spinose	future2
5.708013	1.028372202	0.019523323	symbiont-barren non-spinose	future2
6.0046597	1.026452993	0.023592251	symbiont-barren non-spinose	future2
6.423049	1.022213889	0.030218546	symbiont-barren non-spinose	future2
6.5291314	1.020865049	0.032041267	symbiont-barren non-spinose	future2
7.055041	1.012625974	0.041757617	symbiont-barren non-spinose	future2
7.574978	1.002093315	0.052172852	symbiont-barren non-spinose	future2
10.762234	0.897773304	0.112456077	symbiont-barren non-spinose	future2
11.134981	0.8823723	0.117465058	symbiont-barren non-spinose	future2
11.616436	0.861840664	0.122910561	symbiont-barren non-spinose	future2
11.923725	0.848416742	0.125677174	symbiont-barren non-spinose	future2
12.414433	0.82656535	0.128725351	symbiont-barren non-spinose	future2
13.01217	0.799442744	0.129693592	symbiont-barren non-spinose	future2
13.25032	0.788535516	0.129090708	symbiont-barren non-spinose	future2
13.270009	0.787632067	0.129013069	symbiont-barren non-spinose	future2
12.7254505	0.812507534	0.129644715	symbiont-barren non-spinose	future2
12.558506	0.820070311	0.129257119	symbiont-barren non-spinose	future2
12.478416	0.823684769	0.128983368	symbiont-barren non-spinose	future2
12.504012	0.822530652	0.129076875	symbiont-barren non-spinose	future2
12.45675	0.824660907	0.128899858	symbiont-barren non-spinose	future2
12.353789	0.829289579	0.1284494	symbiont-barren non-spinose	future2
12.246863	0.834077741	0.127890637	symbiont-barren non-spinose	future2
12.226485	0.834987981	0.127773948	symbiont-barren non-spinose	future2
12.200925	0.836128618	0.127623064	symbiont-barren non-spinose	future2
12.296046	0.831877785	0.128158921	symbiont-barren non-spinose	future2
12.057168	0.842520725	0.12668305	symbiont-barren non-spinose	future2
10.008336	0.927325858	0.100585341	symbiont-barren non-spinose	future2
9.246296	0.954576966	0.086578291	symbiont-barren non-spinose	future2
8.874973	0.96672083	0.079180854	symbiont-barren non-spinose	future2
8.738128	0.970987284	0.076387877	symbiont-barren non-spinose	future2
8.604867	0.975028227	0.073641841	symbiont-barren non-spinose	future2
8.5346365	0.97711151	0.072186088	symbiont-barren non-spinose	future2
8.699009	0.972185308	0.075584211	symbiont-barren non-spinose	future2
9.036388	0.961541223	0.082432604	symbiont-barren non-spinose	future2
9.420772	0.948600483	0.089940814	symbiont-barren non-spinose	future2
9.67188	0.939716338	0.094627052	symbiont-barren non-spinose	future2
9.529503	0.944793493	0.091993386	symbiont-barren non-spinose	future2
9.517556	0.945214815	0.091769557	symbiont-barren non-spinose	future2
9.942142	0.929805472	0.099443724	symbiont-barren non-spinose	future2
10.007192	0.927368882	0.100565741	symbiont-barren non-spinose	future2
10.128951	0.92275695	0.102626129	symbiont-barren non-spinose	future2
10.368559	0.913493841	0.106525371	symbiont-barren non-spinose	future2
13.075193	0.796560427	0.129593172	symbiont-barren non-spinose	future2
13.448005	0.779455887	0.128109118	symbiont-barren non-spinose	future2
14.00693	0.753740765	0.122722396	symbiont-barren non-spinose	future2
14.462582	0.732747017	0.115516192	symbiont-barren non-spinose	future2
15.056398	0.705197956	0.103174803	symbiont-barren non-spinose	future2
15.867744	0.666854932	0.082954025	symbiont-barren non-spinose	future2
16.044811	0.658332856	0.078297499	symbiont-barren non-spinose	future2
16.54576	0.633838756	0.065154557	symbiont-barren non-spinose	future2
16.50015	0.636094547	0.066336122	symbiont-barren non-spinose	future2
16.24924	0.648409602	0.072905379	symbiont-barren non-spinose	future2
15.953957	0.662713654	0.080690707	symbiont-barren non-spinose	future2
15.697935	0.674969478	0.087375169	symbiont-barren non-spinose	future2
15.418275	0.688222371	0.094483147	symbiont-barren non-spinose	future2
15.102272	0.703055403	0.102113064	symbiont-barren non-spinose	future2
14.780504	0.718035619	0.109259745	symbiont-barren non-spinose	future2
14.531341	0.729571214	0.11424022	symbiont-barren non-spinose	future2
14.291862	0.74062135	0.118481313	symbiont-barren non-spinose	future2
14.257081	0.74222404	0.119048089	symbiont-barren non-spinose	future2
13.792671	0.763599275	0.125263298	symbiont-barren non-spinose	future2
12.545632	0.820651945	0.129216869	symbiont-barren non-spinose	future2
12.102341	0.840516474	0.126994875	symbiont-barren non-spinose	future2
11.931732	0.848064035	0.125741017	symbiont-barren non-spinose	future2
11.843869	0.851926591	0.1250168	symbiont-barren non-spinose	future2
11.733398	0.856757832	0.124034314	symbiont-barren non-spinose	future2
11.622539	0.861576296	0.122971257	symbiont-barren non-spinose	future2
11.655882	0.860130281	0.123298902	symbiont-barren non-spinose	future2
11.820462	0.852952641	0.124815212	symbiont-barren non-spinose	future2
12.684447	0.814368403	0.129573032	symbiont-barren non-spinose	future2
13.798359	0.763337536	0.125203553	symbiont-barren non-spinose	future2
13.804059	0.763075249	0.125143251	symbiont-barren non-spinose	future2
13.185817	0.791493677	0.129314752	symbiont-barren non-spinose	future2
13.315394	0.785548724	0.128817386	symbiont-barren non-spinose	future2
13.104836	0.795203615	0.129531466	symbiont-barren non-spinose	future2
12.915199	0.803870799	0.129768118	symbiont-barren non-spinose	future2
12.869134	0.805971112	0.129770359	symbiont-barren non-spinose	future2
15.366216	0.690675608	0.095773932	symbiont-barren non-spinose	future2
15.866261	0.666926038	0.082992869	symbiont-barren non-spinose	future2
16.721542	0.625092369	0.060655473	symbiont-barren non-spinose	future2
17.430437	0.58887586	0.043980375	symbiont-barren non-spinose	future2
17.762043	0.571344894	0.037410125	symbiont-barren non-spinose	future2
18.69735	0.51988452	0.024495459	symbiont-barren non-spinose	future2
19.28471	0.486668892	0.020179866	symbiont-barren non-spinose	future2
19.715897	0.462200335	0.018559904	symbiont-barren non-spinose	future2
20.021166	0.444957732	0.018094706	symbiont-barren non-spinose	future2
19.735016	0.461117447	0.018515102	symbiont-barren non-spinose	future2
19.158434	0.493834612	0.020890408	symbiont-barren non-spinose	future2
18.623001	0.524057162	0.025234996	symbiont-barren non-spinose	future2
18.125448	0.551659589	0.031422526	symbiont-barren non-spinose	future2
17.61995	0.578906975	0.040105258	symbiont-barren non-spinose	future2
17.106508	0.605624384	0.051237569	symbiont-barren non-spinose	future2
16.69056	0.626640138	0.061441283	symbiont-barren non-spinose	future2
16.318502	0.645025619	0.071083146	symbiont-barren non-spinose	future2
16.319464	0.644978536	0.071057871	symbiont-barren non-spinose	future2
15.827562	0.668780039	0.084005266	symbiont-barren non-spinose	future2
16.277018	0.647053809	0.072174009	symbiont-barren non-spinose	future2
16.04452	0.658346916	0.078305173	symbiont-barren non-spinose	future2
15.736946	0.673110065	0.086364899	symbiont-barren non-spinose	future2
15.21853	0.697613977	0.099366518	symbiont-barren non-spinose	future2
14.812888	0.716532637	0.108574409	symbiont-barren non-spinose	future2
14.49198	0.731389542	0.114976176	symbiont-barren non-spinose	future2
14.281825	0.741083896	0.11864621	symbiont-barren non-spinose	future2
14.379816	0.736566274	0.11699087	symbiont-barren non-spinose	future2
16.10456	0.655442244	0.07672126	symbiont-barren non-spinose	future2
18.290873	0.542553765	0.029118041	symbiont-barren non-spinose	future2
18.166067	0.549431262	0.030833014	symbiont-barren non-spinose	future2
17.172846	0.602223042	0.049693924	symbiont-barren non-spinose	future2
16.591475	0.631572229	0.063975594	symbiont-barren non-spinose	future2
15.993663	0.660801247	0.079645563	symbiont-barren non-spinose	future2
15.460844	0.686213282	0.09341917	symbiont-barren non-spinose	future2
15.216231	0.697721749	0.099421566	symbiont-barren non-spinose	future2
17.950136	0.561215345	0.03414825	symbiont-barren non-spinose	future2
18.593128	0.525730794	0.025545156	symbiont-barren non-spinose	future2
19.879795	0.452928802	0.018245044	symbiont-barren non-spinose	future2
19.502878	0.4742819	0.019210286	symbiont-barren non-spinose	future2
20.70833	0.40679247	0.01875285	symbiont-barren non-spinose	future2
22.082531	0.335950619	0.024713919	symbiont-barren non-spinose	future2
22.51747	0.315884779	0.0272519	symbiont-barren non-spinose	future2
22.604898	0.312027229	0.027780389	symbiont-barren non-spinose	future2
22.604034	0.312065045	0.027775143	symbiont-barren non-spinose	future2
22.03712	0.338123887	0.02445987	symbiont-barren non-spinose	future2
21.41738	0.369053116	0.02128905	symbiont-barren non-spinose	future2
20.8014	0.401725134	0.018994422	symbiont-barren non-spinose	future2
20.183035	0.435870164	0.018051894	symbiont-barren non-spinose	future2
19.504347	0.474198512	0.019204824	symbiont-barren non-spinose	future2
18.926563	0.506965135	0.022497994	symbiont-barren non-spinose	future2
18.533743	0.529052517	0.026184212	symbiont-barren non-spinose	future2
18.659975	0.521983347	0.024861477	symbiont-barren non-spinose	future2
18.21372	0.546810659	0.030161168	symbiont-barren non-spinose	future2
19.560772	0.470996079	0.019005479	symbiont-barren non-spinose	future2
19.982313	0.447145568	0.01812523	symbiont-barren non-spinose	future2
19.460018	0.476715105	0.019375807	symbiont-barren non-spinose	future2
18.27465	0.543450255	0.029332837	symbiont-barren non-spinose	future2
17.37027	0.592013856	0.045271852	symbiont-barren non-spinose	future2
16.846933	0.618800133	0.057512387	symbiont-barren non-spinose	future2
16.816404	0.620336314	0.058271766	symbiont-barren non-spinose	future2
16.99411	0.611355179	0.053911705	symbiont-barren non-spinose	future2
18.723692	0.518403808	0.024244404	symbiont-barren non-spinose	future2
21.396645	0.37012491	0.021195172	symbiont-barren non-spinose	future2
21.608536	0.359277744	0.022197594	symbiont-barren non-spinose	future2
20.634886	0.410811505	0.018585142	symbiont-barren non-spinose	future2
19.566519	0.470669975	0.018986311	symbiont-barren non-spinose	future2
18.523106	0.529646723	0.026301865	symbiont-barren non-spinose	future2
17.825441	0.567945816	0.036270894	symbiont-barren non-spinose	future2
17.65533	0.577031241	0.039416493	symbiont-barren non-spinose	future2
20.604315	0.412489434	0.018521522	symbiont-barren non-spinose	future2
20.763798	0.403768863	0.018893011	symbiont-barren non-spinose	future2
22.08422	0.335870056	0.024723414	symbiont-barren non-spinose	future2
23.380507	0.280790097	0.032578618	symbiont-barren non-spinose	future2
24.806509	0.240717334	0.040559276	symbiont-barren non-spinose	future2
24.874006	0.239484869	0.040868135	symbiont-barren non-spinose	future2
24.806112	0.240724779	0.040557435	symbiont-barren non-spinose	future2
25.050243	0.236583457	0.04163346	symbiont-barren non-spinose	future2
25.491302	0.231416106	0.043263947	symbiont-barren non-spinose	future2
25.473505	0.231564569	0.043206551	symbiont-barren non-spinose	future2
24.239483	0.25358642	0.03766511	symbiont-barren non-spinose	future2
23.060137	0.293005467	0.030587567	symbiont-barren non-spinose	future2
22.131784	0.333609364	0.024992112	symbiont-barren non-spinose	future2
21.528818	0.36333075	0.021809663	symbiont-barren non-spinose	future2
21.484505	0.365598475	0.021599488	symbiont-barren non-spinose	future2
21.115593	0.384856056	0.020027591	symbiont-barren non-spinose	future2
19.465271	0.476416865	0.019354877	symbiont-barren non-spinose	future2
22.615877	0.311547239	0.027847086	symbiont-barren non-spinose	future2
22.197136	0.330528913	0.025365288	symbiont-barren non-spinose	future2
21.07146	0.38720163	0.019863748	symbiont-barren non-spinose	future2
19.91863	0.45073638	0.018192861	symbiont-barren non-spinose	future2
19.547077	0.471773237	0.019051998	symbiont-barren non-spinose	future2
19.749962	0.460271135	0.018481588	symbiont-barren non-spinose	future2
18.921719	0.507238893	0.022535913	symbiont-barren non-spinose	future2
22.920675	0.298634691	0.029721019	symbiont-barren non-spinose	future2
23.005917	0.295172341	0.030250328	symbiont-barren non-spinose	future2
23.047932	0.2934908	0.030511628	symbiont-barren non-spinose	future2
23.507507	0.27623945	0.033361707	symbiont-barren non-spinose	future2
21.922188	0.343685242	0.023828036	symbiont-barren non-spinose	future2
20.96639	0.392818433	0.019497375	symbiont-barren non-spinose	future2
20.853476	0.398902991	0.019143161	symbiont-barren non-spinose	future2
21.825798	0.34841433	0.023311352	symbiont-barren non-spinose	future2
21.370573	0.371475633	0.02107853	symbiont-barren non-spinose	future2
24.322308	0.251436604	0.038117608	symbiont-barren non-spinose	future2
24.90528	0.238936378	0.041008348	symbiont-barren non-spinose	future2
24.72801	0.242233434	0.040189644	symbiont-barren non-spinose	future2
24.676409	0.243277884	0.03994076	symbiont-barren non-spinose	future2
24.749208	0.241815325	0.040290542	symbiont-barren non-spinose	future2
24.757942	0.241644922	0.040331884	symbiont-barren non-spinose	future2
24.963045	0.237961216	0.041262398	symbiont-barren non-spinose	future2
24.751772	0.241765187	0.040302693	symbiont-barren non-spinose	future2
24.22569	0.253953044	0.0375889	symbiont-barren non-spinose	future2
23.766695	0.267499273	0.034935413	symbiont-barren non-spinose	future2
23.39102	0.280406919	0.032643653	symbiont-barren non-spinose	future2
23.074986	0.292416913	0.030679971	symbiont-barren non-spinose	future2
21.971848	0.341271726	0.024099018	symbiont-barren non-spinose	future2
20.561539	0.414842	0.018438776	symbiont-barren non-spinose	future2
22.29736	0.325864162	0.025945947	symbiont-barren non-spinose	future2
23.058022	0.293089468	0.030574406	symbiont-barren non-spinose	future2
23.259628	0.285278063	0.03182886	symbiont-barren non-spinose	future2
22.815691	0.302990202	0.029071521	symbiont-barren non-spinose	future2
22.16884	0.331858989	0.025203159	symbiont-barren non-spinose	future2
20.320267	0.42820611	0.018117	symbiont-barren non-spinose	future2
19.999708	0.446165759	0.018110569	symbiont-barren non-spinose	future2
23.148521	0.28953364	0.031137689	symbiont-barren non-spinose	future2
23.304358	0.283599855	0.032106669	symbiont-barren non-spinose	future2
22.912283	0.298979183	0.029668989	symbiont-barren non-spinose	future2
22.715715	0.307228828	0.028456577	symbiont-barren non-spinose	future2
22.345507	0.323649543	0.026228221	symbiont-barren non-spinose	future2
22.173422	0.331643224	0.025229356	symbiont-barren non-spinose	future2
22.215067	0.329689003	0.025468451	symbiont-barren non-spinose	future2
22.874859	0.300523252	0.02943718	symbiont-barren non-spinose	future2
22.647652	0.310163723	0.0280405	symbiont-barren non-spinose	future2
24.550602	0.245980737	0.039315222	symbiont-barren non-spinose	future2
25.375965	0.232469636	0.042879077	symbiont-barren non-spinose	future2
25.178703	0.234763902	0.042151846	symbiont-barren non-spinose	future2
25.09326	0.235946042	0.041810862	symbiont-barren non-spinose	future2
25.014894	0.23712822	0.041484867	symbiont-barren non-spinose	future2
24.85855	0.239761233	0.040798158	symbiont-barren non-spinose	future2
24.856024	0.239806731	0.040786679	symbiont-barren non-spinose	future2
24.647308	0.243883478	0.03979839	symbiont-barren non-spinose	future2
24.161682	0.255686212	0.037232182	symbiont-barren non-spinose	future2
23.625134	0.272180002	0.034080748	symbiont-barren non-spinose	future2
23.125183	0.290443025	0.030992415	symbiont-barren non-spinose	future2
22.76106	0.305295559	0.028734985	symbiont-barren non-spinose	future2
22.350748	0.323409523	0.026259071	symbiont-barren non-spinose	future2
21.89985	0.344776021	0.023707184	symbiont-barren non-spinose	future2
22.518625	0.315833413	0.02725885	symbiont-barren non-spinose	future2
23.60339	0.272918941	0.033948372	symbiont-barren non-spinose	future2
23.581297	0.273675102	0.033813605	symbiont-barren non-spinose	future2
22.713768	0.307312235	0.028444643	symbiont-barren non-spinose	future2
21.819063	0.348746906	0.023275726	symbiont-barren non-spinose	future2
20.910763	0.395809928	0.019317573	symbiont-barren non-spinose	future2
21.067158	0.387430714	0.019848085	symbiont-barren non-spinose	future2
23.414131	0.279568646	0.032786501	symbiont-barren non-spinose	future2
24.290012	0.252264289	0.037942231	symbiont-barren non-spinose	future2
23.624146	0.272213464	0.034074739	symbiont-barren non-spinose	future2
23.256926	0.285380088	0.031812067	symbiont-barren non-spinose	future2
22.927216	0.298366629	0.029761584	symbiont-barren non-spinose	future2
22.785477	0.304261953	0.028885256	symbiont-barren non-spinose	future2
22.817827	0.3029006	0.029084701	symbiont-barren non-spinose	future2
24.027033	0.259500339	0.03646641	symbiont-barren non-spinose	future2
24.776165	0.241292904	0.040417702	symbiont-barren non-spinose	future2
25.834324	0.229586507	0.044224004	symbiont-barren non-spinose	future2
26.117699	0.229554329	0.044814778	symbiont-barren non-spinose	future2
25.972818	0.229412418	0.044532776	symbiont-barren non-spinose	future2
25.918932	0.229442635	0.044417629	symbiont-barren non-spinose	future2
25.712225	0.230009849	0.04391453	symbiont-barren non-spinose	future2
25.421806	0.232025107	0.043035684	symbiont-barren non-spinose	future2
25.260979	0.23373246	0.042465526	symbiont-barren non-spinose	future2
24.894352	0.239126403	0.040959565	symbiont-barren non-spinose	future2
24.342987	0.250913806	0.038229165	symbiont-barren non-spinose	future2
23.732475	0.268609881	0.034730039	symbiont-barren non-spinose	future2
23.253216	0.285520296	0.031789008	symbiont-barren non-spinose	future2
22.957405	0.297134533	0.029948927	symbiont-barren non-spinose	future2
22.93041	0.298235876	0.029781396	symbiont-barren non-spinose	future2
23.523037	0.275694826	0.033457028	symbiont-barren non-spinose	future2
24.07014	0.258254747	0.036713723	symbiont-barren non-spinose	future2
23.65442	0.271193087	0.03425861	symbiont-barren non-spinose	future2
22.822279	0.302713976	0.029112178	symbiont-barren non-spinose	future2
22.15089	0.332705674	0.025100744	symbiont-barren non-spinose	future2
21.647354	0.357316846	0.022390807	symbiont-barren non-spinose	future2
23.697264	0.269766631	0.034517868	symbiont-barren non-spinose	future2
25.149303	0.235157987	0.042036246	symbiont-barren non-spinose	future2
24.384157	0.249889728	0.038449514	symbiont-barren non-spinose	future2
24.043724	0.259015331	0.0365624	symbiont-barren non-spinose	future2
23.756968	0.267813593	0.034877122	symbiont-barren non-spinose	future2
23.641016	0.271643601	0.034177267	symbiont-barren non-spinose	future2
23.69629	0.269798829	0.034511987	symbiont-barren non-spinose	future2
25.126808	0.235468516	0.041946567	symbiont-barren non-spinose	future2
26.67278	0.232612745	0.04566465	symbiont-barren non-spinose	future2
26.69557	0.23280743	0.045696293	symbiont-barren non-spinose	future2
26.5067	0.231337946	0.045432101	symbiont-barren non-spinose	future2
26.907885	0.234816305	0.045997185	symbiont-barren non-spinose	future2
26.90862	0.234823809	0.045998262	symbiont-barren non-spinose	future2
26.841047	0.234148655	0.045900533	symbiont-barren non-spinose	future2
26.57923	0.231862197	0.045534451	symbiont-barren non-spinose	future2
26.453419	0.230987402	0.045355439	symbiont-barren non-spinose	future2
26.115782	0.229550419	0.044811283	symbiont-barren non-spinose	future2
25.269302	0.233634022	0.042496441	symbiont-barren non-spinose	future2
24.652033	0.243784342	0.039821603	symbiont-barren non-spinose	future2
24.065512	0.258387376	0.036687265	symbiont-barren non-spinose	future2
23.638962	0.271712815	0.034164793	symbiont-barren non-spinose	future2
23.416775	0.279473102	0.032802832	symbiont-barren non-spinose	future2
23.348335	0.281969864	0.032379403	symbiont-barren non-spinose	future2
24.688734	0.243024991	0.040000623	symbiont-barren non-spinose	future2
24.056408	0.258649051	0.036635152	symbiont-barren non-spinose	future2
23.83723	0.265252799	0.035355969	symbiont-barren non-spinose	future2
23.214867	0.286977684	0.031550551	symbiont-barren non-spinose	future2
22.78234	0.304394454	0.028865937	symbiont-barren non-spinose	future2
22.577011	0.313250896	0.027611297	symbiont-barren non-spinose	future2
25.739595	0.229892745	0.043987036	symbiont-barren non-spinose	future2
24.952805	0.238130476	0.041217835	symbiont-barren non-spinose	future2
24.783203	0.241158225	0.040450687	symbiont-barren non-spinose	future2
24.61501	0.244569483	0.03963872	symbiont-barren non-spinose	future2
24.55485	0.245885895	0.039336763	symbiont-barren non-spinose	future2
24.653633	0.243750843	0.039829455	symbiont-barren non-spinose	future2
26.205576	0.229788976	0.04496907	symbiont-barren non-spinose	future2
27.704235	0.244088319	0.047573702	symbiont-barren non-spinose	future2
27.359676	0.23991502	0.046763932	symbiont-barren non-spinose	future2
27.587898	0.242682272	0.047272137	symbiont-barren non-spinose	future2
27.8437	0.245740575	0.047978273	symbiont-barren non-spinose	future2
27.802393	0.245256466	0.047853313	symbiont-barren non-spinose	future2
27.634302	0.243244989	0.047388703	symbiont-barren non-spinose	future2
27.466694	0.241208902	0.046989485	symbiont-barren non-spinose	future2
27.012344	0.235915012	0.046154295	symbiont-barren non-spinose	future2
26.410315	0.230726432	0.04529217	symbiont-barren non-spinose	future2
25.620745	0.230493288	0.043659156	symbiont-barren non-spinose	future2
24.96787	0.237882004	0.041283325	symbiont-barren non-spinose	future2
24.434011	0.248679758	0.038713131	symbiont-barren non-spinose	future2
24.084038	0.257858054	0.036793037	symbiont-barren non-spinose	future2
23.935972	0.262206219	0.035937808	symbiont-barren non-spinose	future2
23.747377	0.268124584	0.034819578	symbiont-barren non-spinose	future2
24.007627	0.260068534	0.036354445	symbiont-barren non-spinose	future2
24.190033	0.254912109	0.037390794	symbiont-barren non-spinose	future2
23.683084	0.270236449	0.034432191	symbiont-barren non-spinose	future2
23.520702	0.275776545	0.033442703	symbiont-barren non-spinose	future2
23.62985	0.27202043	0.034109424	symbiont-barren non-spinose	future2
25.813873	0.229639539	0.044174687	symbiont-barren non-spinose	future2
25.476545	0.231538843	0.043216407	symbiont-barren non-spinose	future2
25.548725	0.230972516	0.043444119	symbiont-barren non-spinose	future2
25.547558	0.230980991	0.043440534	symbiont-barren non-spinose	future2
25.537169	0.231057422	0.043408479	symbiont-barren non-spinose	future2
25.63658	0.230399523	0.04370479	symbiont-barren non-spinose	future2
27.17103	0.237689695	0.046412978	symbiont-barren non-spinose	future2
28.687994	0.253419736	0.051634645	symbiont-barren non-spinose	future2
28.58044	0.252780737	0.051042074	symbiont-barren non-spinose	future2
28.832113	0.254059965	0.052490668	symbiont-barren non-spinose	future2
29.000238	0.254456874	0.053580441	symbiont-barren non-spinose	future2
28.729008	0.253628183	0.051870982	symbiont-barren non-spinose	future2
28.540237	0.252509444	0.05083059	symbiont-barren non-spinose	future2
28.077135	0.24835268	0.048771571	symbiont-barren non-spinose	future2
27.439548	0.240879528	0.046930248	symbiont-barren non-spinose	future2
26.828	0.234021872	0.045881935	symbiont-barren non-spinose	future2
26.044159	0.229442754	0.044676345	symbiont-barren non-spinose	future2
25.275255	0.233564284	0.042518459	symbiont-barren non-spinose	future2
24.800945	0.240821879	0.040533442	symbiont-barren non-spinose	future2
24.536762	0.246291448	0.039244843	symbiont-barren non-spinose	future2
24.475754	0.247692257	0.038931067	symbiont-barren non-spinose	future2
24.366129	0.250335407	0.038353315	symbiont-barren non-spinose	future2
24.690886	0.242981055	0.040011049	symbiont-barren non-spinose	future2
24.574287	0.245455109	0.039434959	symbiont-barren non-spinose	future2
24.137705	0.25634882	0.037097303	symbiont-barren non-spinose	future2
24.229923	0.253840269	0.037612314	symbiont-barren non-spinose	future2
24.717785	0.242437399	0.040140693	symbiont-barren non-spinose	future2
26.356985	0.23043285	0.045211978	symbiont-barren non-spinose	future2
26.4324	0.230857559	0.045324743	symbiont-barren non-spinose	future2
26.677929	0.23265634	0.045671798	symbiont-barren non-spinose	future2
26.6661	0.232556531	0.045655377	symbiont-barren non-spinose	future2
26.65296	0.232447098	0.045637136	symbiont-barren non-spinose	future2
26.665323	0.232550017	0.045654299	symbiont-barren non-spinose	future2
28.056316	0.24813016	0.048694554	symbiont-barren non-spinose	future2
29.747816	0.250429304	0.059647897	symbiont-barren non-spinose	future2
31.057428	0.217169138	0.074075746	symbiont-barren non-spinose	future2
29.768604	0.250156817	0.059845776	symbiont-barren non-spinose	future2
29.30312	0.254072247	0.055795713	symbiont-barren non-spinose	future2
29.907845	0.248075164	0.061212705	symbiont-barren non-spinose	future2
30.043112	0.245635739	0.062604583	symbiont-barren non-spinose	future2
29.717846	0.250805013	0.059365452	symbiont-barren non-spinose	future2
29.255116	0.254236286	0.055422787	symbiont-barren non-spinose	future2
28.442347	0.251780676	0.050338124	symbiont-barren non-spinose	future2
27.743315	0.244556	0.047682163	symbiont-barren non-spinose	future2
27.085602	0.236720356	0.046270253	symbiont-barren non-spinose	future2
26.261372	0.229992271	0.04506159	symbiont-barren non-spinose	future2
25.51139	0.231254761	0.043327849	symbiont-barren non-spinose	future2
25.066809	0.236334658	0.041702226	symbiont-barren non-spinose	future2
24.910435	0.238847348	0.041031281	symbiont-barren non-spinose	future2
25.077106	0.23618211	0.041744687	symbiont-barren non-spinose	future2
25.149666	0.23515304	0.042037685	symbiont-barren non-spinose	future2
25.278664	0.2335246	0.042531034	symbiont-barren non-spinose	future2
24.980152	0.237681935	0.041336387	symbiont-barren non-spinose	future2
24.464584	0.247954201	0.038873003	symbiont-barren non-spinose	future2
24.726393	0.24226559	0.040181915	symbiont-barren non-spinose	future2
25.709532	0.23002206	0.043907299	symbiont-barren non-spinose	future2
26.855362	0.234289127	0.045921031	symbiont-barren non-spinose	future2
27.331028	0.239571468	0.046707031	symbiont-barren non-spinose	future2
28.141943	0.249029476	0.049019517	symbiont-barren non-spinose	future2
28.124243	0.248847118	0.048950557	symbiont-barren non-spinose	future2
27.872911	0.24607966	0.04806934	symbiont-barren non-spinose	future2
27.64059	0.243321085	0.047404872	symbiont-barren non-spinose	future2
29.562857	0.252435092	0.057957852	symbiont-barren non-spinose	future2
29.970337	0.246997574	0.061848511	symbiont-barren non-spinose	future2
30.964315	0.220352661	0.073003538	symbiont-barren non-spinose	future2
31.128841	0.214674488	0.074892835	symbiont-barren non-spinose	future2
30.725573	0.228094714	0.070238675	symbiont-barren non-spinose	future2
30.8315	0.224740575	0.071466251	symbiont-barren non-spinose	future2
30.654182	0.230274757	0.06941299	symbiont-barren non-spinose	future2
29.926252	0.247766761	0.061398627	symbiont-barren non-spinose	future2
29.24335	0.254270278	0.055332643	symbiont-barren non-spinose	future2
28.444395	0.251796868	0.050348104	symbiont-barren non-spinose	future2
27.679935	0.243796098	0.047508118	symbiont-barren non-spinose	future2
26.982195	0.23559152	0.046108054	symbiont-barren non-spinose	future2
26.335009	0.230321633	0.045178223	symbiont-barren non-spinose	future2
25.854513	0.229541214	0.044271704	symbiont-barren non-spinose	future2
25.580996	0.230747116	0.043541987	symbiont-barren non-spinose	future2
25.579433	0.230757635	0.043537303	symbiont-barren non-spinose	future2
25.887209	0.22948253	0.044346937	symbiont-barren non-spinose	future2
26.248331	0.229941101	0.045040309	symbiont-barren non-spinose	future2
25.730629	0.229929702	0.043963483	symbiont-barren non-spinose	future2
25.516115	0.231217773	0.043342744	symbiont-barren non-spinose	future2
25.138748	0.235302723	0.041994299	symbiont-barren non-spinose	future2
25.402744	0.232205842	0.042971141	symbiont-barren non-spinose	future2
26.455067	0.230997788	0.045357833	symbiont-barren non-spinose	future2
27.79703	0.245193249	0.047837412	symbiont-barren non-spinose	future2
28.501501	0.252232317	0.050631925	symbiont-barren non-spinose	future2
29.945166	0.247441999	0.061590861	symbiont-barren non-spinose	future2
29.82022	0.2494375	0.060344098	symbiont-barren non-spinose	future2
29.166792	0.254433266	0.054758186	symbiont-barren non-spinose	future2
29.097818	0.254496398	0.054258524	symbiont-barren non-spinose	future2
31.197756	0.212227874	0.07567564	symbiont-barren non-spinose	future2
32.777348	0.154390128	0.089284646	symbiont-barren non-spinose	future2
32.746284	0.155407127	0.089146529	symbiont-barren non-spinose	future2
31.831167	0.188612709	0.082395228	symbiont-barren non-spinose	future2
30.912167	0.222098168	0.072400676	symbiont-barren non-spinose	future2
29.83298	0.249250165	0.060468831	symbiont-barren non-spinose	future2
29.134733	0.254472261	0.05452384	symbiont-barren non-spinose	future2
28.477728	0.252054852	0.050512465	symbiont-barren non-spinose	future2
27.84995	0.245813364	0.047997568	symbiont-barren non-spinose	future2
27.315008	0.239380055	0.046675813	symbiont-barren non-spinose	future2
26.889029	0.234624968	0.04596966	symbiont-barren non-spinose	future2
26.643845	0.232372086	0.045624478	symbiont-barren non-spinose	future2
26.566278	0.231764747	0.045516303	symbiont-barren non-spinose	future2
26.697256	0.232822009	0.045698635	symbiont-barren non-spinose	future2
26.952444	0.235277241	0.04606317	symbiont-barren non-spinose	future2
27.064861	0.236489722	0.046236867	symbiont-barren non-spinose	future2
27.458685	0.241111668	0.04697186	symbiont-barren non-spinose	future2
26.863878	0.234373361	0.045933273	symbiont-barren non-spinose	future2
26.592464	0.23196344	0.045552951	symbiont-barren non-spinose	future2
26.35261	0.230410247	0.045205293	symbiont-barren non-spinose	future2
26.584139	0.231899556	0.045541318	symbiont-barren non-spinose	future2
27.120935	0.237117656	0.046328226	symbiont-barren non-spinose	future2
27.654007	0.243483298	0.047439675	symbiont-barren non-spinose	future2
29.6382	0.251707063	0.058631046	symbiont-barren non-spinose	future2
31.517584	0.20048152	0.079199944	symbiont-barren non-spinose	future2
30.51583	0.23429697	0.067822308	symbiont-barren non-spinose	future2
30.084385	0.244813904	0.063040297	symbiont-barren non-spinose	future2
30.402832	0.237365771	0.066538062	symbiont-barren non-spinose	future2
31.64293	0.195758443	0.080514638	symbiont-barren non-spinose	future2
33.483818	0.134906771	0.090248466	symbiont-barren non-spinose	future2
33.072575	0.145320873	0.090220891	symbiont-barren non-spinose	future2
31.870289	0.187125779	0.08276998	symbiont-barren non-spinose	future2
30.542934	0.233531128	0.068132609	symbiont-barren non-spinose	future2
29.48639	0.253053984	0.057295873	symbiont-barren non-spinose	future2
28.793615	0.253914627	0.05225499	symbiont-barren non-spinose	future2
28.191803	0.249532483	0.049218864	symbiont-barren non-spinose	future2
27.667671	0.243648261	0.047475548	symbiont-barren non-spinose	future2
27.22932	0.23836669	0.046515736	symbiont-barren non-spinose	future2
26.953136	0.235284493	0.046064206	symbiont-barren non-spinose	future2
26.824682	0.233989822	0.045877217	symbiont-barren non-spinose	future2
26.85009	0.234237229	0.04591347	symbiont-barren non-spinose	future2
27.034744	0.236158459	0.046189185	symbiont-barren non-spinose	future2
27.282837	0.238997386	0.04661438	symbiont-barren non-spinose	future2
27.513327	0.24177568	0.047094636	symbiont-barren non-spinose	future2
27.131418	0.237236546	0.046345705	symbiont-barren non-spinose	future2
27.258085	0.238704702	0.046568221	symbiont-barren non-spinose	future2
27.257317	0.238695647	0.046566804	symbiont-barren non-spinose	future2
27.118504	0.23709015	0.046324191	symbiont-barren non-spinose	future2
27.242285	0.238518743	0.046539241	symbiont-barren non-spinose	future2
27.432346	0.240792246	0.04691477	symbiont-barren non-spinose	future2
26.712833	0.232957833	0.045720285	symbiont-barren non-spinose	future2
29.994518	0.24655764	0.062097933	symbiont-barren non-spinose	future2
31.229982	0.211071675	0.076039427	symbiont-barren non-spinose	future2
29.957281	0.247229827	0.061714613	symbiont-barren non-spinose	future2
29.672308	0.251337717	0.058942678	symbiont-barren non-spinose	future2
30.930723	0.221480293	0.072615341	symbiont-barren non-spinose	future2
32.10208	0.1783599	0.084858415	symbiont-barren non-spinose	future2
31.404024	0.204713404	0.077973037	symbiont-barren non-spinose	future2
32.66944	0.157967657	0.088774661	symbiont-barren non-spinose	future2
31.870455	0.187119471	0.082771557	symbiont-barren non-spinose	future2
30.797014	0.225847542	0.07106649	symbiont-barren non-spinose	future2
29.57361	0.252338469	0.058052656	symbiont-barren non-spinose	future2
28.548508	0.252566637	0.050873657	symbiont-barren non-spinose	future2
27.805304	0.245290746	0.047861975	symbiont-barren non-spinose	future2
27.15759	0.237535275	0.046389931	symbiont-barren non-spinose	future2
26.689516	0.23275528	0.045687885	symbiont-barren non-spinose	future2
26.424692	0.230811171	0.045313413	symbiont-barren non-spinose	future2
26.413774	0.230746606	0.045297295	symbiont-barren non-spinose	future2
26.590843	0.231950949	0.045550687	symbiont-barren non-spinose	future2
26.948805	0.23523915	0.046057728	symbiont-barren non-spinose	future2
27.35415	0.239848635	0.046752847	symbiont-barren non-spinose	future2
27.838469	0.245679556	0.047962203	symbiont-barren non-spinose	future2
28.088758	0.248475865	0.048815122	symbiont-barren non-spinose	future2
26.979296	0.235560675	0.046103649	symbiont-barren non-spinose	future2
26.973522	0.235499382	0.046094896	symbiont-barren non-spinose	future2
26.748154	0.233273201	0.0457695	symbiont-barren non-spinose	future2
27.387997	0.240256033	0.046821582	symbiont-barren non-spinose	future2
27.809986	0.245345832	0.047875952	symbiont-barren non-spinose	future2
26.914248	0.234881381	0.046006524	symbiont-barren non-spinose	future2
26.865969	0.234394118	0.045936285	symbiont-barren non-spinose	future2
26.453615	0.230988636	0.045355723	symbiont-barren non-spinose	future2
29.056236	0.254497579	0.053965454	symbiont-barren non-spinose	future2
30.0983	0.244528944	0.063188259	symbiont-barren non-spinose	future2
28.935007	0.254350429	0.053145871	symbiont-barren non-spinose	future2
28.933977	0.254348253	0.053139129	symbiont-barren non-spinose	future2
30.788189	0.226128539	0.070964193	symbiont-barren non-spinose	future2
30.558764	0.233078724	0.068314179	symbiont-barren non-spinose	future2
29.747898	0.250428248	0.059648675	symbiont-barren non-spinose	future2
30.953648	0.220711985	0.072880331	symbiont-barren non-spinose	future2
30.264107	0.24084054	0.064988303	symbiont-barren non-spinose	future2
29.337254	0.253930383	0.056065925	symbiont-barren non-spinose	future2
28.480286	0.252074212	0.05052523	symbiont-barren non-spinose	future2
27.61977	0.243068969	0.047351679	symbiont-barren non-spinose	future2
26.941721	0.235165222	0.046047162	symbiont-barren non-spinose	future2
26.370667	0.230505003	0.045232775	symbiont-barren non-spinose	future2
25.88132	0.229491773	0.044333567	symbiont-barren non-spinose	future2
25.69594	0.230085569	0.043870535	symbiont-barren non-spinose	future2
25.77725	0.229752543	0.044083834	symbiont-barren non-spinose	future2
26.250454	0.229949281	0.045043787	symbiont-barren non-spinose	future2
27.122213	0.237132126	0.04633035	symbiont-barren non-spinose	future2
27.922466	0.24664793	0.048229058	symbiont-barren non-spinose	future2
28.49384	0.252175732	0.050593224	symbiont-barren non-spinose	future2
27.834862	0.245637431	0.047951164	symbiont-barren non-spinose	future2
26.454979	0.230997233	0.045357706	symbiont-barren non-spinose	future2
26.170063	0.229681264	0.044908063	symbiont-barren non-spinose	future2
26.141706	0.229607733	0.044858059	symbiont-barren non-spinose	future2
26.798183	0.233736711	0.045839699	symbiont-barren non-spinose	future2
27.449232	0.240996962	0.046951217	symbiont-barren non-spinose	future2
27.551079	0.242234807	0.047183021	symbiont-barren non-spinose	future2
28.649351	0.253205185	0.051417226	symbiont-barren non-spinose	future2
27.55471	0.242278958	0.04719168	symbiont-barren non-spinose	future2
27.817211	0.245430714	0.047897631	symbiont-barren non-spinose	future2
30.446888	0.236193668	0.067036778	symbiont-barren non-spinose	future2
29.45964	0.253242781	0.057069328	symbiont-barren non-spinose	future2
29.044348	0.254492949	0.053882793	symbiont-barren non-spinose	future2
29.26057	0.254219706	0.055464741	symbiont-barren non-spinose	future2
28.750933	0.253731238	0.051999687	symbiont-barren non-spinose	future2
28.016348	0.247696527	0.048550226	symbiont-barren non-spinose	future2
27.399004	0.240388889	0.046844374	symbiont-barren non-spinose	future2
26.831215	0.234053002	0.045886511	symbiont-barren non-spinose	future2
26.28579	0.230093951	0.045100909	symbiont-barren non-spinose	future2
25.75439	0.229834764	0.044025478	symbiont-barren non-spinose	future2
25.30285	0.233248321	0.04261951	symbiont-barren non-spinose	future2
25.156286	0.235063177	0.042063869	symbiont-barren non-spinose	future2
25.172186	0.234850105	0.042126379	symbiont-barren non-spinose	future2
25.523466	0.231160957	0.043365813	symbiont-barren non-spinose	future2
26.649338	0.232417202	0.045632106	symbiont-barren non-spinose	future2
27.911545	0.246523496	0.048193287	symbiont-barren non-spinose	future2
27.355957	0.239870337	0.046756466	symbiont-barren non-spinose	future2
25.769716	0.229778651	0.044064741	symbiont-barren non-spinose	future2
25.280706	0.233500917	0.042538553	symbiont-barren non-spinose	future2
25.897343	0.229467977	0.044369762	symbiont-barren non-spinose	future2
25.566284	0.230847732	0.043497674	symbiont-barren non-spinose	future2
25.386087	0.232368571	0.042914066	symbiont-barren non-spinose	future2
25.876043	0.229500548	0.04432152	symbiont-barren non-spinose	future2
26.450844	0.230971234	0.045351693	symbiont-barren non-spinose	future2
26.577997	0.23185285	0.045532726	symbiont-barren non-spinose	future2
27.31607	0.239392728	0.046677869	symbiont-barren non-spinose	future2
27.693531	0.243959719	0.047544639	symbiont-barren non-spinose	future2
28.201698	0.249630353	0.049259326	symbiont-barren non-spinose	future2
28.98838	0.254442176	0.05350033	symbiont-barren non-spinose	future2
28.389303	0.251347977	0.050084417	symbiont-barren non-spinose	future2
28.361622	0.251112299	0.049955642	symbiont-barren non-spinose	future2
28.126614	0.248871657	0.04895974	symbiont-barren non-spinose	future2
27.77349	0.244914859	0.047768483	symbiont-barren non-spinose	future2
27.1274	0.237190924	0.04633899	symbiont-barren non-spinose	future2
26.558638	0.231708031	0.045505575	symbiont-barren non-spinose	future2
26.042463	0.229441128	0.044673042	symbiont-barren non-spinose	future2
25.568527	0.23083216	0.043504463	symbiont-barren non-spinose	future2
25.03935	0.236749319	0.041587939	symbiont-barren non-spinose	future2
24.571362	0.245519604	0.039420221	symbiont-barren non-spinose	future2
24.331348	0.251207368	0.038166447	symbiont-barren non-spinose	future2
24.2541	0.253200563	0.037745612	symbiont-barren non-spinose	future2
24.519669	0.24667881	0.039157509	symbiont-barren non-spinose	future2
25.545162	0.23099846	0.043433164	symbiont-barren non-spinose	future2
27.540644	0.24210791	0.047158292	symbiont-barren non-spinose	future2
24.933952	0.238446175	0.041135255	symbiont-barren non-spinose	future2
25.062197	0.236403506	0.041683138	symbiont-barren non-spinose	future2
25.248898	0.233877282	0.042420384	symbiont-barren non-spinose	future2
25.427898	0.231968584	0.043056137	symbiont-barren non-spinose	future2
24.964514	0.237937063	0.041268774	symbiont-barren non-spinose	future2
24.625078	0.244354079	0.039688678	symbiont-barren non-spinose	future2
24.71658	0.242461534	0.040134912	symbiont-barren non-spinose	future2
24.319471	0.251508765	0.038102258	symbiont-barren non-spinose	future2
26.186754	0.229729748	0.044936953	symbiont-barren non-spinose	future2
26.647362	0.232400941	0.045629362	symbiont-barren non-spinose	future2
26.970005	0.23546214	0.046089578	symbiont-barren non-spinose	future2
27.666101	0.24362932	0.047471404	symbiont-barren non-spinose	future2
28.22819	0.249889057	0.04936914	symbiont-barren non-spinose	future2
26.989038	0.235664511	0.04611848	symbiont-barren non-spinose	future2
27.199524	0.238019216	0.046462626	symbiont-barren non-spinose	future2
27.226059	0.238328525	0.046509862	symbiont-barren non-spinose	future2
26.95946	0.235350898	0.046073692	symbiont-barren non-spinose	future2
26.433542	0.230864488	0.045326418	symbiont-barren non-spinose	future2
25.86722	0.229516266	0.044301235	symbiont-barren non-spinose	future2
25.346092	0.232777485	0.042774467	symbiont-barren non-spinose	future2
24.927467	0.238555985	0.04110669	symbiont-barren non-spinose	future2
24.64878	0.24385256	0.039805626	symbiont-barren non-spinose	future2
24.173597	0.25535964	0.037298958	symbiont-barren non-spinose	future2
23.61869	0.272398445	0.034041545	symbiont-barren non-spinose	future2
23.385408	0.280611322	0.032608941	symbiont-barren non-spinose	future2
23.537907	0.275175799	0.033548195	symbiont-barren non-spinose	future2
24.483212	0.2475183	0.03896973	symbiont-barren non-spinose	future2
26.707338	0.232909687	0.045712644	symbiont-barren non-spinose	future2
23.789896	0.266753962	0.035074169	symbiont-barren non-spinose	future2
25.185253	0.234677926	0.042177351	symbiont-barren non-spinose	future2
25.111593	0.235682954	0.04188531	symbiont-barren non-spinose	future2
24.87428	0.239480002	0.040869371	symbiont-barren non-spinose	future2
24.315088	0.251620457	0.038078522	symbiont-barren non-spinose	future2
23.862669	0.264456859	0.035506672	symbiont-barren non-spinose	future2
23.70517	0.269505675	0.03456558	symbiont-barren non-spinose	future2
22.96116	0.29698187	0.029972242	symbiont-barren non-spinose	future2
25.737179	0.229902569	0.043980709	symbiont-barren non-spinose	future2
25.987514	0.229412209	0.04456315	symbiont-barren non-spinose	future2
26.539915	0.231571482	0.045479206	symbiont-barren non-spinose	future2
27.741232	0.244531151	0.047676288	symbiont-barren non-spinose	future2
25.85568	0.229538808	0.044274432	symbiont-barren non-spinose	future2
26.265812	0.230010193	0.04506879	symbiont-barren non-spinose	future2
26.50126	0.231300779	0.045424341	symbiont-barren non-spinose	future2
26.280441	0.230071027	0.045092353	symbiont-barren non-spinose	future2
25.788197	0.229716345	0.044111332	symbiont-barren non-spinose	future2
25.2046	0.234427863	0.04225215	symbiont-barren non-spinose	future2
24.637165	0.244097345	0.039748433	symbiont-barren non-spinose	future2
24.182495	0.255116933	0.037348715	symbiont-barren non-spinose	future2
23.940681	0.262063832	0.035965339	symbiont-barren non-spinose	future2
23.446735	0.278395631	0.032987721	symbiont-barren non-spinose	future2
22.904339	0.299305878	0.029619753	symbiont-barren non-spinose	future2
22.569063	0.313600819	0.027563191	symbiont-barren non-spinose	future2
22.678425	0.308831913	0.028228331	symbiont-barren non-spinose	future2
23.31135	0.283339369	0.03215006	symbiont-barren non-spinose	future2
23.13357	0.290115606	0.031044623	symbiont-barren non-spinose	future2
23.540813	0.275074648	0.033566	symbiont-barren non-spinose	future2
24.456287	0.248149862	0.038829753	symbiont-barren non-spinose	future2
24.537506	0.246274678	0.039248634	symbiont-barren non-spinose	future2
24.261612	0.253003335	0.037786878	symbiont-barren non-spinose	future2
23.648357	0.271396618	0.03422183	symbiont-barren non-spinose	future2
23.108929	0.29107951	0.030891237	symbiont-barren non-spinose	future2
22.709396	0.307499644	0.028417853	symbiont-barren non-spinose	future2
21.625233	0.35843326	0.022280368	symbiont-barren non-spinose	future2
25.959236	0.229415645	0.044504319	symbiont-barren non-spinose	future2
25.247568	0.233893365	0.042415394	symbiont-barren non-spinose	future2
25.283014	0.233474228	0.042547042	symbiont-barren non-spinose	future2
26.07284	0.22947679	0.044731427	symbiont-barren non-spinose	future2
26.030659	0.229431013	0.044649911	symbiont-barren non-spinose	future2
25.584486	0.230723776	0.043552424	symbiont-barren non-spinose	future2
25.057333	0.236476465	0.041662959	symbiont-barren non-spinose	future2
24.159977	0.255733091	0.037222613	symbiont-barren non-spinose	future2
23.490646	0.276833702	0.033258097	symbiont-barren non-spinose	future2
22.98184	0.296143452	0.030100692	symbiont-barren non-spinose	future2
22.541544	0.314816369	0.027396937	symbiont-barren non-spinose	future2
22.14149	0.333149964	0.025047249	symbiont-barren non-spinose	future2
21.844046	0.347514628	0.023408195	symbiont-barren non-spinose	future2
21.731167	0.353112203	0.022816892	symbiont-barren non-spinose	future2
22.060743	0.336991607	0.024591728	symbiont-barren non-spinose	future2
22.700321	0.307889173	0.028362272	symbiont-barren non-spinose	future2
23.428085	0.279065236	0.032872665	symbiont-barren non-spinose	future2
23.898432	0.263350828	0.035717608	symbiont-barren non-spinose	future2
24.150116	0.256004935	0.037167203	symbiont-barren non-spinose	future2
23.870726	0.264206361	0.03555429	symbiont-barren non-spinose	future2
23.208738	0.287211971	0.031512425	symbiont-barren non-spinose	future2
22.537539	0.314993787	0.027372782	symbiont-barren non-spinose	future2
21.840025	0.347712705	0.023386815	symbiont-barren non-spinose	future2
20.778385	0.402975452	0.018931746	symbiont-barren non-spinose	future2
25.341944	0.23282136	0.042759783	symbiont-barren non-spinose	future2
23.57193	0.273997324	0.033756388	symbiont-barren non-spinose	future2
23.372751	0.281073529	0.032530618	symbiont-barren non-spinose	future2
25.609262	0.230563908	0.043625692	symbiont-barren non-spinose	future2
26.29193	0.230120709	0.045110691	symbiont-barren non-spinose	future2
26.669107	0.232581787	0.045659552	symbiont-barren non-spinose	future2
26.937271	0.235118936	0.046040543	symbiont-barren non-spinose	future2
24.849102	0.239931887	0.040755162	symbiont-barren non-spinose	future2
23.539062	0.275135585	0.033555272	symbiont-barren non-spinose	future2
22.966019	0.296784517	0.030002416	symbiont-barren non-spinose	future2
22.376188	0.322247416	0.026409148	symbiont-barren non-spinose	future2
21.777296	0.350815493	0.02305625	symbiont-barren non-spinose	future2
21.369183	0.37154774	0.021072356	symbiont-barren non-spinose	future2
20.271494	0.430925265	0.018083604	symbiont-barren non-spinose	future2
20.460445	0.420422866	0.018273232	symbiont-barren non-spinose	future2
21.723354	0.353502443	0.022776681	symbiont-barren non-spinose	future2
23.472456	0.277478223	0.033146187	symbiont-barren non-spinose	future2
24.139444	0.256300519	0.037107108	symbiont-barren non-spinose	future2
24.644901	0.243934099	0.039786551	symbiont-barren non-spinose	future2
24.312538	0.251685554	0.0380647	symbiont-barren non-spinose	future2
23.317335	0.283116798	0.032187194	symbiont-barren non-spinose	future2
22.494663	0.316901252	0.027114859	symbiont-barren non-spinose	future2
21.236164	0.378491437	0.020503318	symbiont-barren non-spinose	future2
20.664904	0.409166761	0.018651179	symbiont-barren non-spinose	future2
22.328754	0.324418163	0.026129769	symbiont-barren non-spinose	future2
23.48659	0.276977109	0.033233155	symbiont-barren non-spinose	future2
23.537422	0.275192689	0.033545223	symbiont-barren non-spinose	future2
22.844353	0.301791257	0.029248513	symbiont-barren non-spinose	future2
22.132755	0.333563376	0.024997623	symbiont-barren non-spinose	future2
21.398018	0.370053873	0.021201358	symbiont-barren non-spinose	future2
21.007694	0.390605063	0.019637317	symbiont-barren non-spinose	future2
21.04583	0.388567582	0.01977125	symbiont-barren non-spinose	future2
21.478453	0.365908989	0.0215711	symbiont-barren non-spinose	future2
21.886889	0.345410358	0.023637366	symbiont-barren non-spinose	future2
21.079643	0.386766097	0.019893695	symbiont-barren non-spinose	future2
18.466848	0.532785292	0.026940394	symbiont-barren non-spinose	future2
19.24794	0.488756104	0.020375155	symbiont-barren non-spinose	future2
22.616583	0.311516407	0.027851377	symbiont-barren non-spinose	future2
22.718102	0.307126617	0.02847121	symbiont-barren non-spinose	future2
22.4321	0.319710761	0.026740851	symbiont-barren non-spinose	future2
22.426731	0.319953296	0.026708892	symbiont-barren non-spinose	future2
23.347496	0.282000774	0.032374204	symbiont-barren non-spinose	future2
20.722992	0.405992229	0.018788788	symbiont-barren non-spinose	future2
19.894297	0.45210987	0.018224576	symbiont-barren non-spinose	future2
21.34119	0.373001921	0.020948987	symbiont-barren non-spinose	future2
19.90615	0.451440725	0.018208717	symbiont-barren non-spinose	future2
21.378166	0.37108191	0.021112337	symbiont-barren non-spinose	future2
21.105623	0.385385213	0.019990079	symbiont-barren non-spinose	future2
20.51187	0.417580379	0.018352085	symbiont-barren non-spinose	future2
19.767775	0.459262746	0.018443364	symbiont-barren non-spinose	future2
19.014206	0.502007621	0.021842992	symbiont-barren non-spinose	future2
18.402922	0.536342802	0.027699542	symbiont-barren non-spinose	future2
18.065887	0.554917617	0.032315284	symbiont-barren non-spinose	future2
17.894701	0.564214648	0.035072704	symbiont-barren non-spinose	future2
17.906862	0.563557644	0.034867287	symbiont-barren non-spinose	future2
18.07106	0.554635107	0.0322364	symbiont-barren non-spinose	future2
16.811747	0.620570408	0.058387951	symbiont-barren non-spinose	future2
19.615593	0.467886	0.018831073	symbiont-barren non-spinose	future2
19.665419	0.465060772	0.01868872	symbiont-barren non-spinose	future2
19.431387	0.478340714	0.019493064	symbiont-barren non-spinose	future2
19.182545	0.492466946	0.020745987	symbiont-barren non-spinose	future2
19.140415	0.494856502	0.021001077	symbiont-barren non-spinose	future2
19.43815	0.477956715	0.019464879	symbiont-barren non-spinose	future2
18.591614	0.525815569	0.025561076	symbiont-barren non-spinose	future2
18.645115	0.522817127	0.025010223	symbiont-barren non-spinose	future2
18.340708	0.539795405	0.028473189	symbiont-barren non-spinose	future2
19.12575	0.495688034	0.021092884	symbiont-barren non-spinose	future2
19.08823	0.497814828	0.021334923	symbiont-barren non-spinose	future2
18.477991	0.5321642	0.026811737	symbiont-barren non-spinose	future2
18.117746	0.552081534	0.031536067	symbiont-barren non-spinose	future2
18.052355	0.555656215	0.032522854	symbiont-barren non-spinose	future2
17.973793	0.559932007	0.033762992	symbiont-barren non-spinose	future2
17.468742	0.586871401	0.043172959	symbiont-barren non-spinose	future2
16.879198	0.617173602	0.056714257	symbiont-barren non-spinose	future2
16.328981	0.644512633	0.070807894	symbiont-barren non-spinose	future2
15.874119	0.666549216	0.082787006	symbiont-barren non-spinose	future2
15.481478	0.685238423	0.092900838	symbiont-barren non-spinose	future2
15.303655	0.693618485	0.09730888	symbiont-barren non-spinose	future2
15.574518	0.680834209	0.090544178	symbiont-barren non-spinose	future2
15.6497555	0.677262115	0.088617505	symbiont-barren non-spinose	future2
16.68159	0.627087749	0.061669415	symbiont-barren non-spinose	future2
17.196138	0.601025379	0.049158458	symbiont-barren non-spinose	future2
17.057146	0.60814611	0.052403243	symbiont-barren non-spinose	future2
16.847572	0.61876795	0.057496536	symbiont-barren non-spinose	future2
16.443588	0.638884475	0.067807913	symbiont-barren non-spinose	future2
16.537716	0.634236997	0.065362575	symbiont-barren non-spinose	future2
16.8679	0.617743505	0.056993202	symbiont-barren non-spinose	future2
17.045218	0.608754305	0.05268701	symbiont-barren non-spinose	future2
17.985783	0.55928082	0.033569832	symbiont-barren non-spinose	future2
15.104792	0.702937633	0.102054365	symbiont-barren non-spinose	future2
15.949441	0.662930957	0.080809484	symbiont-barren non-spinose	future2
15.464885	0.686022417	0.093317789	symbiont-barren non-spinose	future2
14.941672	0.71054579	0.105770602	symbiont-barren non-spinose	future2
14.503081	0.730876814	0.1147701	symbiont-barren non-spinose	future2
14.105262	0.749215297	0.121364813	symbiont-barren non-spinose	future2
13.707052	0.767539293	0.126111198	symbiont-barren non-spinose	future2
13.274085	0.787445008	0.12899645	symbiont-barren non-spinose	future2
12.960158	0.801818892	0.12974546	symbiont-barren non-spinose	future2
13.135299	0.793808578	0.129458269	symbiont-barren non-spinose	future2
13.334292	0.784680924	0.128728965	symbiont-barren non-spinose	future2
14.567945	0.727879372	0.113542809	symbiont-barren non-spinose	future2
15.04901	0.705542783	0.103344567	symbiont-barren non-spinose	future2
14.598672	0.726458477	0.112947904	symbiont-barren non-spinose	future2
14.069444	0.750863902	0.121872714	symbiont-barren non-spinose	future2
13.816391	0.762507797	0.125011307	symbiont-barren non-spinose	future2
14.32824	0.738944566	0.117874677	symbiont-barren non-spinose	future2
14.113789	0.748822786	0.121241674	symbiont-barren non-spinose	future2
12.53174	0.821279305	0.129171812	symbiont-barren non-spinose	future2
12.518393	0.821881788	0.129126943	symbiont-barren non-spinose	future2
12.129788	0.83929672	0.127177051	symbiont-barren non-spinose	future2
11.948347	0.847331701	0.125872096	symbiont-barren non-spinose	future2
11.669107	0.859555963	0.12342699	symbiont-barren non-spinose	future2
11.357413	0.872969275	0.120136269	symbiont-barren non-spinose	future2
10.914044	0.891557777	0.114572006	symbiont-barren non-spinose	future2
10.645246	0.902506658	0.11075853	symbiont-barren non-spinose	future2
10.776965	0.897173747	0.112665765	symbiont-barren non-spinose	future2
10.614017	0.903761596	0.110295864	symbiont-barren non-spinose	future2
12.74727	0.811516456	0.129676471	symbiont-barren non-spinose	future2
11.911418	0.848958589	0.125578195	symbiont-barren non-spinose	future2
11.583436	0.863268482	0.122578524	symbiont-barren non-spinose	future2
11.278656	0.876315619	0.11921956	symbiont-barren non-spinose	future2
11.642956	0.860691189	0.123172682	symbiont-barren non-spinose	future2
12.025019	0.843944605	0.126452169	symbiont-barren non-spinose	future2
8.394443	0.981171991	0.069266451	symbiont-barren non-spinose	future2
9.736386	0.937382695	0.09579901	symbiont-barren non-spinose	future2
9.6698065	0.939791011	0.094589155	symbiont-barren non-spinose	future2
10.738546	0.898735771	0.112116963	symbiont-barren non-spinose	future2
9.993292	0.927891156	0.100327221	symbiont-barren non-spinose	future2
9.163623	0.957349972	0.084957716	symbiont-barren non-spinose	future2
8.623079	0.974482726	0.074018452	symbiont-barren non-spinose	future2
8.324977	0.983134518	0.067814654	symbiont-barren non-spinose	future2
8.594513	0.975337396	0.073427558	symbiont-barren non-spinose	future2
9.123743	0.958673735	0.084170162	symbiont-barren non-spinose	future2
8.969498	0.963706607	0.081091217	symbiont-barren non-spinose	future2
8.965636	0.963830815	0.081013497	symbiont-barren non-spinose	future2
8.648471	0.973718573	0.074542876	symbiont-barren non-spinose	future2
9.038477	0.961473171	0.082474348	symbiont-barren non-spinose	future2
5.2352223	1.029617195	0.014197762	symbiont-barren non-spinose	future2
5.5404058	1.029054956	0.01747729	symbiont-barren non-spinose	future2
5.9416056	1.026938011	0.02268026	symbiont-barren non-spinose	future2
6.3625765	1.022934069	0.029203537	symbiont-barren non-spinose	future2
4.90074	1.02933639	0.011217329	symbiont-barren non-spinose	future2
4.964584	1.029455938	0.011739359	symbiont-barren non-spinose	future2
6.1867313	1.02482374	0.026358248	symbiont-barren non-spinose	future2
6.5956435	1.019964457	0.033210163	symbiont-barren non-spinose	future2
6.3613954	1.022947779	0.029183892	symbiont-barren non-spinose	future2
5.1633506	1.029631345	0.013505132	symbiont-barren non-spinose	future2
5.5244546	1.029105563	0.017291851	symbiont-barren non-spinose	future2
3.5955963	1.021984465	0.00458511	symbiont-barren non-spinose	future2
0.21518433	1.00443265	0.002997069	symbiont-barren non-spinose	future2
0.10129904	1.004412413	0.002989937	symbiont-barren non-spinose	future2
0.10912784	1.004413325	0.00299046	symbiont-barren non-spinose	future2
-0.12380654	1.004409443	0.002972741	symbiont-barren non-spinose	future2
-0.08204539	1.00440718	0.00297626	symbiont-barren non-spinose	future2
0.13319859	1.004416546	0.002992036	symbiont-barren non-spinose	future2
0.20970778	1.00443131	0.002996749	symbiont-barren non-spinose	future2
0.30407357	1.004460247	0.003001965	symbiont-barren non-spinose	future2
-0.86374646	1.004440982	0.002881173	symbiont-barren non-spinose	future2
-0.8934528	1.004434561	0.002876196	symbiont-barren non-spinose	future2
-0.9327755	1.004424279	0.002869437	symbiont-barren non-spinose	future2
-0.97439176	1.004411037	0.002862067	symbiont-barren non-spinose	future2
-1.0138911	1.004396071	0.002854864	symbiont-barren non-spinose	future2
-1.0624762	1.004374241	0.002845722	symbiont-barren non-spinose	future2
-1.108336	1.004349942	0.002836801	symbiont-barren non-spinose	future2
-1.1444923	1.004328102	0.002829566	symbiont-barren non-spinose	future2
-1.17203	1.004309806	0.002823935	symbiont-barren non-spinose	future2
-1.1873621	1.004298976	0.002820753	symbiont-barren non-spinose	future2
-1.1940124	1.004294132	0.002819363	symbiont-barren non-spinose	future2
-1.1907457	1.004296522	0.002820047	symbiont-barren non-spinose	future2
-1.1815107	1.004303164	0.002821971	symbiont-barren non-spinose	future2
-1.1693109	1.004311678	0.002824495	symbiont-barren non-spinose	future2
-1.1553159	1.004321086	0.002827365	symbiont-barren non-spinose	future2
-1.1493682	1.004324969	0.002828577	symbiont-barren non-spinose	future2
-1.1551956	1.004321165	0.00282739	symbiont-barren non-spinose	future2
-1.1498216	1.004324675	0.002828484	symbiont-barren non-spinose	future2
-1.1524519	1.004322964	0.002827949	symbiont-barren non-spinose	future2
-1.1330959	1.004335249	0.002831866	symbiont-barren non-spinose	future2
-1.0430218	1.004383451	0.00284942	symbiont-barren non-spinose	future2
-1.0131963	1.004396355	0.002854993	symbiont-barren non-spinose	future2
-0.97715586	1.004410067	0.00286157	symbiont-barren non-spinose	future2
-0.95547324	1.004417368	0.002865445	symbiont-barren non-spinose	future2
-0.91889703	1.004428147	0.002871845	symbiont-barren non-spinose	future2
-0.8844957	1.004436616	0.002877709	symbiont-barren non-spinose	future2
-0.8636207	1.004441007	0.002881194	symbiont-barren non-spinose	future2
-0.8477124	1.004443991	0.002883813	symbiont-barren non-spinose	future2
-0.8369004	1.004445846	0.002885576	symbiont-barren non-spinose	future2
-0.84313667	1.004444793	0.002884561	symbiont-barren non-spinose	future2
-0.8503975	1.004443509	0.002883373	symbiont-barren non-spinose	future2
-0.84863716	1.004443826	0.002883662	symbiont-barren non-spinose	future2
-1.5291733	1.004153001	0.002736702	symbiont-barren non-spinose	future3
-1.1828942	1.004304622	0.00281655	symbiont-barren non-spinose	future3
-0.9058599	1.004367203	0.002868727	symbiont-barren non-spinose	future3
-0.69908494	1.004390449	0.002901496	symbiont-barren non-spinose	future3
-0.5058927	1.004400693	0.002927727	symbiont-barren non-spinose	future3
-0.42208278	1.004403118	0.00293787	symbiont-barren non-spinose	future3
-0.39350712	1.00440379	0.002941165	symbiont-barren non-spinose	future3
-0.7626977	1.004384947	0.002891949	symbiont-barren non-spinose	future3
-0.94010794	1.004361672	0.002862804	symbiont-barren non-spinose	future3
-0.97413397	1.004355622	0.002856776	symbiont-barren non-spinose	future3
-1.0628703	1.004337027	0.002840369	symbiont-barren non-spinose	future3
-1.0709615	1.004335116	0.002838822	symbiont-barren non-spinose	future3
-1.0555112	1.004338733	0.002841768	symbiont-barren non-spinose	future3
-0.87417895	1.004371848	0.002874077	symbiont-barren non-spinose	future3
-0.65621626	1.004393474	0.002907671	symbiont-barren non-spinose	future3
-0.45498702	1.00440226	0.002933974	symbiont-barren non-spinose	future3
-0.2729828	1.004406292	0.002954175	symbiont-barren non-spinose	future3
-0.41711017	1.004403239	0.002938449	symbiont-barren non-spinose	future3
-0.83183455	1.004377391	0.002881039	symbiont-barren non-spinose	future3
-1.1900245	1.00430241	0.002815075	symbiont-barren non-spinose	future3
-1.430586	1.004206101	0.002761184	symbiont-barren non-spinose	future3
-1.6305754	1.004088982	0.002710002	symbiont-barren non-spinose	future3
-1.756289	1.003995193	0.002674694	symbiont-barren non-spinose	future3
-1.805729	1.003953631	0.002660122	symbiont-barren non-spinose	future3
-1.8259217	1.003935861	0.002654057	symbiont-barren non-spinose	future3
-1.8331699	1.003929368	0.002651863	symbiont-barren non-spinose	future3
-1.8119292	1.003948224	0.002658267	symbiont-barren non-spinose	future3
-1.8102306	1.003949709	0.002658776	symbiont-barren non-spinose	future3
-1.8426337	1.003920799	0.002648987	symbiont-barren non-spinose	future3
-1.8550968	1.003909354	0.002645176	symbiont-barren non-spinose	future3
-1.8056021	1.003953741	0.00266016	symbiont-barren non-spinose	future3
-1.6013341	1.004108467	0.002717862	symbiont-barren non-spinose	future3
-1.5281603	1.004153591	0.002736961	symbiont-barren non-spinose	future3
-1.1903086	1.004302321	0.002815016	symbiont-barren non-spinose	future3
2.9071774	1.008404636	0.003132547	symbiont-barren non-spinose	future3
3.0085955	1.008717362	0.003167027	symbiont-barren non-spinose	future3
3.6661563	1.01083417	0.003585091	symbiont-barren non-spinose	future3
4.2744875	1.012753135	0.004380635	symbiont-barren non-spinose	future3
5.004875	1.014679032	0.00605869	symbiont-barren non-spinose	future3
5.6109953	1.015699185	0.008213336	symbiont-barren non-spinose	future3
5.4121723	1.015437822	0.007420944	symbiont-barren non-spinose	future3
5.1660886	1.015012301	0.006557743	symbiont-barren non-spinose	future3
4.5209503	1.013466269	0.004848065	symbiont-barren non-spinose	future3
4.1823254	1.012474229	0.00422903	symbiont-barren non-spinose	future3
3.9466794	1.011738274	0.003894136	symbiont-barren non-spinose	future3
3.831254	1.011368827	0.003755881	symbiont-barren non-spinose	future3
3.7482657	1.011100763	0.003666206	symbiont-barren non-spinose	future3
3.777508	1.011195408	0.003696904	symbiont-barren non-spinose	future3
4.048326	1.012059239	0.004029617	symbiont-barren non-spinose	future3
4.5076985	1.013429306	0.004820531	symbiont-barren non-spinose	future3
5.0860386	1.014851854	0.006303582	symbiont-barren non-spinose	future3
5.721591	1.015809482	0.008692773	symbiont-barren non-spinose	future3
5.783682	1.015859742	0.00897446	symbiont-barren non-spinose	future3
4.7302074	1.014025574	0.005321225	symbiont-barren non-spinose	future3
3.9605477	1.011782334	0.003911847	symbiont-barren non-spinose	future3
2.8994575	1.00838109	0.003130185	symbiont-barren non-spinose	future3
1.8756155	1.00578442	0.003027651	symbiont-barren non-spinose	future3
1.0591549	1.004762408	0.003023531	symbiont-barren non-spinose	future3
0.43190533	1.004473289	0.003005215	symbiont-barren non-spinose	future3
-0.03995655	1.004413602	0.002975498	symbiont-barren non-spinose	future3
-0.10056578	1.004410997	0.002970416	symbiont-barren non-spinose	future3
0.030430228	1.004417602	0.002981012	symbiont-barren non-spinose	future3
0.13772513	1.004426294	0.002988647	symbiont-barren non-spinose	future3
0.053565044	1.004419188	0.002982735	symbiont-barren non-spinose	future3
-0.14087906	1.004409607	0.002966859	symbiont-barren non-spinose	future3
0.27863207	1.004443887	0.002997342	symbiont-barren non-spinose	future3
0.78873146	1.004598235	0.003018016	symbiont-barren non-spinose	future3
0.9880177	1.004712412	0.003022372	symbiont-barren non-spinose	future3
1.8242487	1.005691638	0.003027649	symbiont-barren non-spinose	future3
2.5387273	1.007332256	0.003055058	symbiont-barren non-spinose	future3
8.784064	0.998886076	0.033805724	symbiont-barren non-spinose	future3
9.255032	0.990626031	0.039690918	symbiont-barren non-spinose	future3
9.772475	0.979037238	0.04680947	symbiont-barren non-spinose	future3
10.207018	0.967052982	0.053337866	symbiont-barren non-spinose	future3
10.793417	0.947542746	0.062780925	symbiont-barren non-spinose	future3
11.310348	0.927484959	0.071229113	symbiont-barren non-spinose	future3
11.137409	0.934471196	0.068422784	symbiont-barren non-spinose	future3
10.82775	0.946289481	0.063344508	symbiont-barren non-spinose	future3
10.132791	0.969253577	0.052186708	symbiont-barren non-spinose	future3
9.998685	0.973067761	0.050144017	symbiont-barren non-spinose	future3
10.056846	0.971439181	0.051023854	symbiont-barren non-spinose	future3
10.200849	0.967238277	0.053241676	symbiont-barren non-spinose	future3
10.207323	0.96704381	0.053342624	symbiont-barren non-spinose	future3
10.193554	0.967456833	0.053128046	symbiont-barren non-spinose	future3
10.205414	0.967101202	0.053312847	symbiont-barren non-spinose	future3
10.386835	0.961463879	0.056178218	symbiont-barren non-spinose	future3
10.627813	0.953421038	0.060071033	symbiont-barren non-spinose	future3
10.857144	0.945207242	0.063827244	symbiont-barren non-spinose	future3
10.590217	0.954716335	0.059458858	symbiont-barren non-spinose	future3
9.965763	0.973972401	0.049650092	symbiont-barren non-spinose	future3
9.294241	0.989843632	0.040206067	symbiont-barren non-spinose	future3
7.721155	1.010766127	0.02251925	symbiont-barren non-spinose	future3
6.994637	1.014594	0.016367297	symbiont-barren non-spinose	future3
6.5661373	1.015628263	0.013337644	symbiont-barren non-spinose	future3
6.241376	1.015942861	0.011341966	symbiont-barren non-spinose	future3
5.8838706	1.015922409	0.009448415	symbiont-barren non-spinose	future3
6.0573916	1.015974352	0.010327617	symbiont-barren non-spinose	future3
6.5063972	1.015713613	0.012950976	symbiont-barren non-spinose	future3
6.7254186	1.015333833	0.014411448	symbiont-barren non-spinose	future3
6.6500587	1.015485597	0.013895649	symbiont-barren non-spinose	future3
6.3641543	1.015865648	0.012065754	symbiont-barren non-spinose	future3
6.6694202	1.015448784	0.014026841	symbiont-barren non-spinose	future3
7.102947	1.014202299	0.017203809	symbiont-barren non-spinose	future3
7.2635765	1.013513319	0.018496582	symbiont-barren non-spinose	future3
7.7758646	1.010352878	0.023033805	symbiont-barren non-spinose	future3
8.29193	1.005450387	0.02824074	symbiont-barren non-spinose	future3
11.4959345	0.919698007	0.074189801	symbiont-barren non-spinose	future3
11.925466	0.900608529	0.080711264	symbiont-barren non-spinose	future3
12.40185	0.877883656	0.087108451	symbiont-barren non-spinose	future3
12.730445	0.861388205	0.09080238	symbiont-barren non-spinose	future3
13.240203	0.83469881	0.09501395	symbiont-barren non-spinose	future3
13.849275	0.801453249	0.096993378	symbiont-barren non-spinose	future3
14.119007	0.786390854	0.096597406	symbiont-barren non-spinose	future3
14.070153	0.789130807	0.096732788	symbiont-barren non-spinose	future3
13.504356	0.820433268	0.096325709	symbiont-barren non-spinose	future3
13.417855	0.82513321	0.09596836	symbiont-barren non-spinose	future3
13.380561	0.827151249	0.095792185	symbiont-barren non-spinose	future3
13.361753	0.828167024	0.09569838	symbiont-barren non-spinose	future3
13.281272	0.832498362	0.095260144	symbiont-barren non-spinose	future3
13.157655	0.839100784	0.094474315	symbiont-barren non-spinose	future3
13.022405	0.846249787	0.093465734	symbiont-barren non-spinose	future3
12.976499	0.848657499	0.093089683	symbiont-barren non-spinose	future3
12.930521	0.851059065	0.092696524	symbiont-barren non-spinose	future3
13.0133705	0.846724406	0.093393045	symbiont-barren non-spinose	future3
12.789137	0.858379258	0.091387927	symbiont-barren non-spinose	future3
10.766606	0.948513268	0.062341105	symbiont-barren non-spinose	future3
10.006443	0.972852778	0.050260841	symbiont-barren non-spinose	future3
[truncated: 2,681 more rows]
