# Supplementary material for: Past foraminiferal acclimatization capacity is limited during future warming
Source: Nature. 2024 Nov 13;636(8042):385–9. doi: 10.1038/s41586-024-08029-0 (PMC11634774; doi:10.1038/s41586-024-08029-0)
Supplement: Supplementary file 6 — Source Data Extended Data Fig. 2 [file 41586_2024_8029_MOESM6_ESM.csv]

Temperature	Relative Abundance (mean)	Relative Abundance (sd)	Species	Age
26.01549149	0.0045	0.003027651	D. anfracta	PI
16.1171627	0.0045	0.003027651	D. anfracta	PI
10.92326546	0.0045	0.003027651	D. anfracta	PI
22.17042351	0.0045	0.003027651	D. anfracta	PI
21.78051186	0.0045	0.003027651	D. anfracta	PI
21.59381104	0.0045	0.003027651	D. anfracta	PI
22.10964584	0.0045	0.003027651	D. anfracta	PI
21.59381104	0.0045	0.003027651	D. anfracta	PI
24.40707207	0.0045	0.003027651	D. anfracta	PI
24.79120636	0.0045	0.003027651	D. anfracta	PI
18.20524025	0.0045	0.003027651	D. anfracta	PI
26.7632885	0.0045	0.003027651	D. anfracta	PI
26.48947334	0.0045	0.003027651	D. anfracta	PI
23.4614048	0.0045	0.003027651	D. anfracta	PI
22.06421661	0.0045	0.003027651	D. anfracta	PI
19.52927017	0.0045	0.003027651	D. anfracta	PI
20.76086617	0.0045	0.003027651	D. anfracta	PI
27.28523827	0.0045	0.003027651	D. anfracta	PI
26.95934677	0.0045	0.003027651	D. anfracta	PI
26.26971817	0.0045	0.003027651	D. anfracta	PI
26.43655777	0.0045	0.003027651	D. anfracta	PI
26.66635513	0.0045	0.003027651	D. anfracta	PI
26.27889442	0.0045	0.003027651	D. anfracta	PI
22.75016975	0.0045	0.003027651	D. anfracta	PI
27.01577187	0.0045	0.003027651	D. anfracta	PI
26.57277489	0.0045	0.003027651	D. anfracta	PI
9.643151283	0.0045	0.003027651	D. anfracta	PI
20.03164864	0.0045	0.003027651	D. anfracta	PI
14.80768967	0.0045	0.003027651	D. anfracta	PI
19.85850716	0.0045	0.003027651	D. anfracta	PI
24.82538414	0.0045	0.003027651	D. anfracta	PI
26.31390762	0.0045	0.003027651	D. anfracta	PI
25.60449219	0.0045	0.003027651	D. anfracta	PI
23.38513374	0.0045	0.003027651	D. anfracta	PI
13.98934174	0.0045	0.003027651	D. anfracta	PI
3.338963985	0.0045	0.003027651	D. anfracta	PI
10.31828403	0.0045	0.003027651	D. anfracta	PI
6.618298054	0.0045	0.003027651	D. anfracta	PI
7.603629589	0.0045	0.003027651	D. anfracta	PI
8.520338058	0.0045	0.003027651	D. anfracta	PI
9.334747314	0.0045	0.003027651	D. anfracta	PI
10.6289053	0.0045	0.003027651	D. anfracta	PI
11.47968769	0.0045	0.003027651	D. anfracta	PI
13.4782238	0.0045	0.003027651	D. anfracta	PI
8.179900169	0.0045	0.003027651	D. anfracta	PI
6.54176712	0.0045	0.003027651	D. anfracta	PI
6.54176712	0.0045	0.003027651	D. anfracta	PI
5.26693058	0.0045	0.003027651	D. anfracta	PI
20.57822418	0.0045	0.003027651	D. anfracta	PI
27.41331482	0.0045	0.003027651	D. anfracta	PI
7.904087543	0.0045	0.003027651	D. anfracta	PI
7.634157181	0.0045	0.003027651	D. anfracta	PI
0.900234163	0.004497693	0.003026098	D. anfracta	PI
9.18648243	0.0045	0.003027651	D. anfracta	PI
12.66036606	0.0045	0.003027651	D. anfracta	PI
16.29164505	0.0045	0.003027651	D. anfracta	PI
9.421527863	0.0045	0.003027651	D. anfracta	PI
7.461040974	0.0045	0.003027651	D. anfracta	PI
5.958413601	0.0045	0.003027651	D. anfracta	PI
8.514388084	0.0045	0.003027651	D. anfracta	PI
9.699311256	0.0045	0.003027651	D. anfracta	PI
11.94430828	0.0045	0.003027651	D. anfracta	PI
27.10409546	0.0045	0.003027651	D. anfracta	PI
25.77300644	0.0045	0.003027651	D. anfracta	PI
14.68780613	0.0045	0.003027651	D. anfracta	PI
11.95318508	0.0045	0.003027651	D. anfracta	PI
27.67475128	0.004500001	0.003027651	D. anfracta	PI
27.67475128	0.004500001	0.003027651	D. anfracta	PI
26.98104286	0.0045	0.003027651	D. anfracta	PI
27.60477257	0.004500001	0.003027651	D. anfracta	PI
27.68342781	0.004500001	0.003027651	D. anfracta	PI
27.68342781	0.004500001	0.003027651	D. anfracta	PI
27.60523605	0.004500001	0.003027651	D. anfracta	PI
27.46605873	0.0045	0.003027651	D. anfracta	PI
10.61812687	0.0045	0.003027651	D. anfracta	PI
18.2842617	0.0045	0.003027651	D. anfracta	PI
27.38538551	0.0045	0.003027651	D. anfracta	PI
24.60701752	0.0045	0.003027651	D. anfracta	PI
17.56579399	0.0045	0.003027651	D. anfracta	PI
16.1714859	0.0045	0.003027651	D. anfracta	PI
27.3580513	0.0045	0.003027651	D. anfracta	PI
14.05150604	0.0045	0.003027651	D. anfracta	PI
19.89627075	0.0045	0.003027651	D. anfracta	PI
27.31790733	0.0045	0.003027651	D. anfracta	PI
18.38991547	0.0045	0.003027651	D. anfracta	PI
20.03164864	0.0045	0.003027651	D. anfracta	PI
24.91158867	0.0045	0.003027651	D. anfracta	PI
4.148230553	0.0045	0.003027651	D. anfracta	PI
11.15699673	0.0045	0.003027651	D. anfracta	PI
27.408638	0.0045	0.003027651	D. anfracta	PI
27.50598335	0.0045	0.003027651	D. anfracta	PI
27.55127144	0.004500001	0.003027651	D. anfracta	PI
27.67374611	0.004500001	0.003027651	D. anfracta	PI
27.63206863	0.004500001	0.003027651	D. anfracta	PI
27.53887558	0.004500001	0.003027651	D. anfracta	PI
26.96803093	0.0045	0.003027651	D. anfracta	PI
18.15176582	0.0045	0.003027651	D. anfracta	PI
5.752753258	0.0045	0.003027651	D. anfracta	PI
3.829801798	0.0045	0.003027651	D. anfracta	PI
6.425577164	0.0045	0.003027651	D. anfracta	PI
26.716959	0.0045	0.003027651	D. anfracta	PI
26.76747513	0.0045	0.003027651	D. anfracta	PI
26.57277489	0.0045	0.003027651	D. anfracta	PI
26.14696503	0.0045	0.003027651	D. anfracta	PI
25.93828201	0.0045	0.003027651	D. anfracta	PI
27.94070816	0.004500001	0.003027651	D. anfracta	PI
26.90882492	0.0045	0.003027651	D. anfracta	PI
26.63883972	0.0045	0.003027651	D. anfracta	PI
28.28202629	0.004500001	0.003027652	D. anfracta	PI
26.49444771	0.0045	0.003027651	D. anfracta	PI
9.949123383	0.0045	0.003027651	D. anfracta	PI
11.92284012	0.0045	0.003027651	D. anfracta	PI
8.408082008	0.0045	0.003027651	D. anfracta	PI
13.60292244	0.0045	0.003027651	D. anfracta	PI
26.09349823	0.0045	0.003027651	D. anfracta	PI
22.90063477	0.0045	0.003027651	D. anfracta	PI
22.61740494	0.0045	0.003027651	D. anfracta	PI
22.61419678	0.0045	0.003027651	D. anfracta	PI
25.51330757	0.0045	0.003027651	D. anfracta	PI
20.94597816	0.0045	0.003027651	D. anfracta	PI
22.0393219	0.0045	0.003027651	D. anfracta	PI
15.00907516	0.0045	0.003027651	D. anfracta	PI
27.53809738	0.004500001	0.003027651	D. anfracta	PI
26.80996704	0.0045	0.003027651	D. anfracta	PI
19.39203644	0.0045	0.003027651	D. anfracta	PI
24.62667656	0.0045	0.003027651	D. anfracta	PI
24.91757774	0.0045	0.003027651	D. anfracta	PI
22.9569912	0.0045	0.003027651	D. anfracta	PI
27.7455368	0.004500001	0.003027651	D. anfracta	PI
25.52725983	0.0045	0.003027651	D. anfracta	PI
19.42268944	0.0045	0.003027651	D. anfracta	PI
26.28336525	0.0045	0.003027651	D. anfracta	PI
26.68261909	0.0045	0.003027651	D. anfracta	PI
28.22479057	0.004500001	0.003027651	D. anfracta	PI
26.35117912	0.0045	0.003027651	D. anfracta	PI
26.33065605	0.0045	0.003027651	D. anfracta	PI
26.99803352	0.0045	0.003027651	D. anfracta	PI
27.98848152	0.004500001	0.003027651	D. anfracta	PI
27.88679504	0.004500001	0.003027651	D. anfracta	PI
27.9173336	0.004500001	0.003027651	D. anfracta	PI
25.6614666	0.0045	0.003027651	D. anfracta	PI
26.77550125	0.0045	0.003027651	D. anfracta	PI
14.21272564	0.0045	0.003027651	D. anfracta	PI
17.40673256	0.0045	0.003027651	D. anfracta	PI
27.85162735	0.004500001	0.003027651	D. anfracta	PI
28.099226	0.004500001	0.003027651	D. anfracta	PI
28.29994965	0.004500001	0.003027652	D. anfracta	PI
27.1487236	0.0045	0.003027651	D. anfracta	PI
25.16073608	0.0045	0.003027651	D. anfracta	PI
23.31581306	0.0045	0.003027651	D. anfracta	PI
26.19462204	0.0045	0.003027651	D. anfracta	PI
3.669258595	0.0045	0.003027651	D. anfracta	PI
26.02829933	0.0045	0.003027651	D. anfracta	PI
17.58309937	0.0045	0.003027651	D. anfracta	PI
17.3914814	0.0045	0.003027651	D. anfracta	PI
17.3914814	0.0045	0.003027651	D. anfracta	PI
5.269782543	0.0045	0.003027651	D. anfracta	PI
6.665802479	0.0045	0.003027651	D. anfracta	PI
17.68148613	0.0045	0.003027651	D. anfracta	PI
20.18377113	0.0045	0.003027651	D. anfracta	PI
18.78837013	0.0045	0.003027651	D. anfracta	PI
18.72658539	0.0045	0.003027651	D. anfracta	PI
18.00938225	0.0045	0.003027651	D. anfracta	PI
18.85594559	0.0045	0.003027651	D. anfracta	PI
20.01933479	0.0045	0.003027651	D. anfracta	PI
19.89627075	0.0045	0.003027651	D. anfracta	PI
17.80301285	0.0045	0.003027651	D. anfracta	PI
24.41711235	0.0045	0.003027651	D. anfracta	PI
25.15446663	0.0045	0.003027651	D. anfracta	PI
23.22071457	0.0045	0.003027651	D. anfracta	PI
23.23233986	0.0045	0.003027651	D. anfracta	PI
22.88520622	0.0045	0.003027651	D. anfracta	PI
4.835214615	0.0045	0.003027651	D. anfracta	PI
2.800594807	0.0045	0.003027651	D. anfracta	PI
27.63828659	0.004500001	0.003027651	D. anfracta	PI
27.01770401	0.0045	0.003027651	D. anfracta	PI
17.58309937	0.0045	0.003027651	D. anfracta	PI
17.8268261	0.0045	0.003027651	D. anfracta	PI
18.27731133	0.0045	0.003027651	D. anfracta	PI
18.54032707	0.0045	0.003027651	D. anfracta	PI
24.73227501	0.0045	0.003027651	D. anfracta	PI
27.45472908	0.0045	0.003027651	D. anfracta	PI
20.48887634	0.0045	0.003027651	D. anfracta	PI
14.48983765	0.0045	0.003027651	D. anfracta	PI
18.57243919	0.0045	0.003027651	D. anfracta	PI
27.496912	0.0045	0.003027651	D. anfracta	PI
27.5281601	0.004500001	0.003027651	D. anfracta	PI
26.78612518	0.0045	0.003027651	D. anfracta	PI
26.40686417	0.0045	0.003027651	D. anfracta	PI
17.97098351	0.0045	0.003027651	D. anfracta	PI
18.37457657	0.0045	0.003027651	D. anfracta	PI
18.67215347	0.0045	0.003027651	D. anfracta	PI
26.83335495	0.0045	0.003027651	D. anfracta	PI
26.24025726	0.0045	0.003027651	D. anfracta	PI
26.95773125	0.0045	0.003027651	D. anfracta	PI
23.22649956	0.0045	0.003027651	D. anfracta	PI
22.04475975	0.0045	0.003027651	D. anfracta	PI
24.31825638	0.0045	0.003027651	D. anfracta	PI
23.87170982	0.0045	0.003027651	D. anfracta	PI
27.0737114	0.0045	0.003027651	D. anfracta	PI
27.02698708	0.0045	0.003027651	D. anfracta	PI
26.67289543	0.0045	0.003027651	D. anfracta	PI
18.23972511	0.0045	0.003027651	D. anfracta	PI
27.3423481	0.0045	0.003027651	D. anfracta	PI
27.53887558	0.004500001	0.003027651	D. anfracta	PI
6.119327545	0.0045	0.003027651	D. anfracta	PI
8.237586975	0.0045	0.003027651	D. anfracta	PI
9.08066082	0.0045	0.003027651	D. anfracta	PI
26.98752213	0.0045	0.003027651	D. anfracta	PI
24.41717339	0.0045	0.003027651	D. anfracta	PI
24.56844139	0.0045	0.003027651	D. anfracta	PI
24.23885536	0.0045	0.003027651	D. anfracta	PI
24.11532402	0.0045	0.003027651	D. anfracta	PI
23.94821358	0.0045	0.003027651	D. anfracta	PI
22.44053268	0.0045	0.003027651	D. anfracta	PI
21.8666687	0.0045	0.003027651	D. anfracta	PI
26.69549179	0.0045	0.003027651	D. anfracta	PI
23.43921661	0.0045	0.003027651	D. anfracta	PI
24.90538406	0.0045	0.003027651	D. anfracta	PI
25.35982132	0.0045	0.003027651	D. anfracta	PI
17.3523674	0.0045	0.003027651	D. anfracta	PI
7.722249985	0.0045	0.003027651	D. anfracta	PI
8.183630943	0.0045	0.003027651	D. anfracta	PI
6.375973225	0.0045	0.003027651	D. anfracta	PI
6.294573307	0.0045	0.003027651	D. anfracta	PI
1.248579741	0.004499925	0.0030276	D. anfracta	PI
5.930688381	0.0045	0.003027651	D. anfracta	PI
6.686385155	0.0045	0.003027651	D. anfracta	PI
9.906765938	0.0045	0.003027651	D. anfracta	PI
11.97857571	0.0045	0.003027651	D. anfracta	PI
12.29810619	0.0045	0.003027651	D. anfracta	PI
13.42722797	0.0045	0.003027651	D. anfracta	PI
14.61001015	0.0045	0.003027651	D. anfracta	PI
20.38730431	0.0045	0.003027651	D. anfracta	PI
27.4615097	0.0045	0.003027651	D. anfracta	PI
26.86395264	0.0045	0.003027651	D. anfracta	PI
24.46461296	0.0045	0.003027651	D. anfracta	PI
26.97682953	0.0045	0.003027651	D. anfracta	PI
27.60421562	0.004500001	0.003027651	D. anfracta	PI
26.5187149	0.0045	0.003027651	D. anfracta	PI
27.29404259	0.0045	0.003027651	D. anfracta	PI
27.23435593	0.0045	0.003027651	D. anfracta	PI
27.23627853	0.0045	0.003027651	D. anfracta	PI
25.86561775	0.0045	0.003027651	D. anfracta	PI
12.01692867	0.0045	0.003027651	D. anfracta	PI
8.790941238	0.0045	0.003027651	D. anfracta	PI
10.59127045	0.0045	0.003027651	D. anfracta	PI
15.55535984	0.0045	0.003027651	D. anfracta	PI
16.17459488	0.0045	0.003027651	D. anfracta	PI
17.70712662	0.0045	0.003027651	D. anfracta	PI
17.13381577	0.0045	0.003027651	D. anfracta	PI
17.26595116	0.0045	0.003027651	D. anfracta	PI
16.1814785	0.0045	0.003027651	D. anfracta	PI
22.76036072	0.0045	0.003027651	D. anfracta	PI
11.571105	0.0045	0.003027651	D. anfracta	PI
24.52926445	0.0045	0.003027651	D. anfracta	PI
6.513462067	0.0045	0.003027651	D. anfracta	PI
6.513462067	0.0045	0.003027651	D. anfracta	PI
5.091416836	0.0045	0.003027651	D. anfracta	PI
3.210780859	0.0045	0.003027651	D. anfracta	PI
27.00477219	0.0045	0.003027651	D. anfracta	PI
27.07110786	0.0045	0.003027651	D. anfracta	PI
3.794543743	0.0045	0.003027651	D. anfracta	PI
26.25831223	0.0045	0.003027651	D. anfracta	PI
4.602116585	0.0045	0.003027651	D. anfracta	PI
6.205076694	0.0045	0.003027651	D. anfracta	PI
9.380921364	0.0045	0.003027651	D. anfracta	PI
7.344520569	0.0045	0.003027651	D. anfracta	PI
5.753959179	0.0045	0.003027651	D. anfracta	PI
-0.376368523	0.00440183	0.0029616	D. anfracta	PI
2.648616552	0.0045	0.003027651	D. anfracta	PI
1.697138786	0.004500001	0.003027651	D. anfracta	PI
2.472673893	0.004500001	0.003027651	D. anfracta	PI
1.546317816	0.004500001	0.003027651	D. anfracta	PI
2.081344366	0.004500001	0.003027651	D. anfracta	PI
-0.75415349	0.004325583	0.002910301	D. anfracta	PI
9.634832382	0.0045	0.003027651	D. anfracta	PI
27.36183929	0.0045	0.003027651	D. anfracta	PI
27.06903458	0.0045	0.003027651	D. anfracta	PI
27.74324989	0.004500001	0.003027651	D. anfracta	PI
27.61018181	0.004500001	0.003027651	D. anfracta	PI
27.63828659	0.004500001	0.003027651	D. anfracta	PI
0.341617256	0.004478935	0.003013478	D. anfracta	PI
2.004207611	0.004500001	0.003027651	D. anfracta	PI
4.141204357	0.0045	0.003027651	D. anfracta	PI
2.964317083	0.0045	0.003027651	D. anfracta	PI
2.964317083	0.0045	0.003027651	D. anfracta	PI
8.948809624	0.0045	0.003027651	D. anfracta	PI
7.199509621	0.0045	0.003027651	D. anfracta	PI
7.199509621	0.0045	0.003027651	D. anfracta	PI
2.879642248	0.0045	0.003027651	D. anfracta	PI
2.879642248	0.0045	0.003027651	D. anfracta	PI
1.024479747	0.004498997	0.003026976	D. anfracta	PI
4.137744904	0.0045	0.003027651	D. anfracta	PI
6.820767879	0.0045	0.003027651	D. anfracta	PI
6.820767879	0.0045	0.003027651	D. anfracta	PI
3.87439847	0.0045	0.003027651	D. anfracta	PI
6.938657761	0.0045	0.003027651	D. anfracta	PI
24.78072929	0.0045	0.003027651	D. anfracta	PI
28.03512764	0.004500001	0.003027651	D. anfracta	PI
23.38749313	0.0045	0.003027651	D. anfracta	PI
22.10669518	0.0045	0.003027651	D. anfracta	PI
17.18097687	0.0045	0.003027651	D. anfracta	PI
16.78419113	0.0045	0.003027651	D. anfracta	PI
15.30317974	0.0045	0.003027651	D. anfracta	PI
12.60536385	0.0045	0.003027651	D. anfracta	PI
10.48532104	0.0045	0.003027651	D. anfracta	PI
10.15084648	0.0045	0.003027651	D. anfracta	PI
9.812397957	0.0045	0.003027651	D. anfracta	PI
8.908557892	0.0045	0.003027651	D. anfracta	PI
5.067506313	0.0045	0.003027651	D. anfracta	PI
4.588078499	0.0045	0.003027651	D. anfracta	PI
1.140318632	0.004499654	0.003027418	D. anfracta	PI
4.545367718	0.0045	0.003027651	D. anfracta	PI
7.42104435	0.0045	0.003027651	D. anfracta	PI
8.790941238	0.0045	0.003027651	D. anfracta	PI
9.036110878	0.0045	0.003027651	D. anfracta	PI
23.32352257	0.0045	0.003027651	D. anfracta	PI
14.84032249	0.0045	0.003027651	D. anfracta	PI
10.92326546	0.0045	0.003027651	D. anfracta	PI
22.17042351	0.0045	0.003027651	D. anfracta	PI
21.78051186	0.0045	0.003027651	D. anfracta	PI
21.59381104	0.0045	0.003027651	D. anfracta	PI
22.10964584	0.0045	0.003027651	D. anfracta	PI
21.59381104	0.0045	0.003027651	D. anfracta	PI
18.20524025	0.0045	0.003027651	D. anfracta	PI
24.40707207	0.0045	0.003027651	D. anfracta	PI
24.79120636	0.0045	0.003027651	D. anfracta	PI
25.38736153	0.0045	0.003027651	D. anfracta	PI
27.89389038	0.004500001	0.003027651	D. anfracta	PI
26.7632885	0.0045	0.003027651	D. anfracta	PI
26.48947334	0.0045	0.003027651	D. anfracta	PI
23.4614048	0.0045	0.003027651	D. anfracta	PI
19.52927017	0.0045	0.003027651	D. anfracta	PI
19.16219521	0.0045	0.003027651	D. anfracta	PI
20.76086617	0.0045	0.003027651	D. anfracta	PI
21.86686897	0.0045	0.003027651	D. anfracta	PI
27.28523827	0.0045	0.003027651	D. anfracta	PI
26.95934677	0.0045	0.003027651	D. anfracta	PI
26.20167542	0.0045	0.003027651	D. anfracta	PI
26.43655777	0.0045	0.003027651	D. anfracta	PI
26.51703262	0.0045	0.003027651	D. anfracta	PI
27.56370735	0.004500001	0.003027651	D. anfracta	PI
26.66635513	0.0045	0.003027651	D. anfracta	PI
26.99471474	0.0045	0.003027651	D. anfracta	PI
26.10214996	0.0045	0.003027651	D. anfracta	PI
26.01549149	0.0045	0.003027651	D. anfracta	PI
26.01549149	0.0045	0.003027651	D. anfracta	PI
27.09379768	0.0045	0.003027651	D. anfracta	PI
26.76310921	0.0045	0.003027651	D. anfracta	PI
26.83599472	0.0045	0.003027651	D. anfracta	PI
25.84431267	0.0045	0.003027651	D. anfracta	PI
26.15062141	0.0045	0.003027651	D. anfracta	PI
25.61471367	0.0045	0.003027651	D. anfracta	PI
26.23977852	0.0045	0.003027651	D. anfracta	PI
26.30108833	0.0045	0.003027651	D. anfracta	PI
26.27359581	0.0045	0.003027651	D. anfracta	PI
20.9915123	0.0045	0.003027651	D. anfracta	PI
28.06018448	0.004500001	0.003027651	D. anfracta	PI
28.20306396	0.004500001	0.003027651	D. anfracta	PI
28.24322701	0.004500001	0.003027651	D. anfracta	PI
28.20450783	0.004500001	0.003027651	D. anfracta	PI
28.05163193	0.004500001	0.003027651	D. anfracta	PI
27.99881554	0.004500001	0.003027651	D. anfracta	PI
28.23061371	0.004500001	0.003027651	D. anfracta	PI
27.68887329	0.004500001	0.003027651	D. anfracta	PI
17.79954147	0.0045	0.003027651	D. anfracta	PI
17.67689514	0.0045	0.003027651	D. anfracta	PI
27.04349327	0.0045	0.003027651	D. anfracta	PI
26.82454872	0.0045	0.003027651	D. anfracta	PI
26.79957199	0.0045	0.003027651	D. anfracta	PI
26.67933273	0.0045	0.003027651	D. anfracta	PI
26.84188271	0.0045	0.003027651	D. anfracta	PI
23.24998093	0.0045	0.003027651	D. anfracta	PI
25.02028656	0.0045	0.003027651	D. anfracta	PI
28.24847031	0.004500001	0.003027652	D. anfracta	PI
28.25743484	0.004500001	0.003027652	D. anfracta	PI
28.15101624	0.004500001	0.003027651	D. anfracta	PI
28.00078964	0.004500001	0.003027651	D. anfracta	PI
27.98948288	0.004500001	0.003027651	D. anfracta	PI
27.84813118	0.004500001	0.003027651	D. anfracta	PI
27.68473053	0.004500001	0.003027651	D. anfracta	PI
27.6344223	0.004500001	0.003027651	D. anfracta	PI
28.05029488	0.004500001	0.003027651	D. anfracta	PI
28.22108841	0.004500001	0.003027651	D. anfracta	PI
28.12601089	0.004500001	0.003027651	D. anfracta	PI
25.61471367	0.0045	0.003027651	D. anfracta	PI
25.61471367	0.0045	0.003027651	D. anfracta	PI
26.31744766	0.0045	0.003027651	D. anfracta	PI
26.32063484	0.0045	0.003027651	D. anfracta	PI
25.41250229	0.0045	0.003027651	D. anfracta	PI
25.41250229	0.0045	0.003027651	D. anfracta	PI
25.84431267	0.0045	0.003027651	D. anfracta	PI
25.84431267	0.0045	0.003027651	D. anfracta	PI
25.88988686	0.0045	0.003027651	D. anfracta	PI
25.88988686	0.0045	0.003027651	D. anfracta	PI
25.98133469	0.0045	0.003027651	D. anfracta	PI
26.25007439	0.0045	0.003027651	D. anfracta	PI
25.97424126	0.0045	0.003027651	D. anfracta	PI
26.23784065	0.0045	0.003027651	D. anfracta	PI
26.26364899	0.0045	0.003027651	D. anfracta	PI
26.26364899	0.0045	0.003027651	D. anfracta	PI
26.26364899	0.0045	0.003027651	D. anfracta	PI
26.37961197	0.0045	0.003027651	D. anfracta	PI
27.23789978	0.0045	0.003027651	D. anfracta	PI
25.31554794	0.0045	0.003027651	D. anfracta	PI
26.27889442	0.0045	0.003027651	D. anfracta	PI
26.70697403	0.0045	0.003027651	D. anfracta	PI
27.05008507	0.0045	0.003027651	D. anfracta	PI
22.7956543	0.0045	0.003027651	D. anfracta	PI
22.75016975	0.0045	0.003027651	D. anfracta	PI
27.4460659	0.0045	0.003027651	D. anfracta	PI
28.14916229	0.004500001	0.003027651	D. anfracta	PI
28.12900925	0.004500001	0.003027651	D. anfracta	PI
28.1104126	0.004500001	0.003027651	D. anfracta	PI
28.14916229	0.004500001	0.003027651	D. anfracta	PI
28.19723701	0.004500001	0.003027651	D. anfracta	PI
28.2830162	0.004500001	0.003027652	D. anfracta	PI
28.2830162	0.004500001	0.003027652	D. anfracta	PI
28.55424118	0.004500001	0.003027652	D. anfracta	PI
26.28478622	0.0045	0.003027651	D. anfracta	PI
26.92624283	0.0045	0.003027651	D. anfracta	PI
27.49173546	0.0045	0.003027651	D. anfracta	PI
21.56727219	0.0045	0.003027651	D. anfracta	PI
11.03105354	0.0045	0.003027651	D. anfracta	PI
11.03105354	0.0045	0.003027651	D. anfracta	PI
10.30447674	0.0045	0.003027651	D. anfracta	PI
12.68605995	0.0045	0.003027651	D. anfracta	PI
11.95668602	0.0045	0.003027651	D. anfracta	PI
16.20365715	0.0045	0.003027651	D. anfracta	PI
21.44165993	0.0045	0.003027651	D. anfracta	PI
24.06126595	0.0045	0.003027651	D. anfracta	PI
24.12006187	0.0045	0.003027651	D. anfracta	PI
24.82832909	0.0045	0.003027651	D. anfracta	PI
22.76465416	0.0045	0.003027651	D. anfracta	PI
24.71444511	0.0045	0.003027651	D. anfracta	PI
24.76614189	0.0045	0.003027651	D. anfracta	PI
25.07648087	0.0045	0.003027651	D. anfracta	PI
25.06721306	0.0045	0.003027651	D. anfracta	PI
26.44962311	0.0045	0.003027651	D. anfracta	PI
8.179900169	0.0045	0.003027651	D. anfracta	PI
6.54176712	0.0045	0.003027651	D. anfracta	PI
6.54176712	0.0045	0.003027651	D. anfracta	PI
5.26693058	0.0045	0.003027651	D. anfracta	PI
3.97486949	0.0045	0.003027651	D. anfracta	PI
3.764816523	0.0045	0.003027651	D. anfracta	PI
6.157207489	0.0045	0.003027651	D. anfracta	PI
3.139685154	0.0045	0.003027651	D. anfracta	PI
1.852932215	0.004500001	0.003027651	D. anfracta	PI
29.00977135	0.004500002	0.003027653	D. anfracta	PI
29.10811234	0.004500002	0.003027653	D. anfracta	PI
29.16054153	0.004500003	0.003027653	D. anfracta	PI
29.276968	0.004500003	0.003027654	D. anfracta	PI
28.9936161	0.004500002	0.003027653	D. anfracta	PI
29.02094078	0.004500002	0.003027653	D. anfracta	PI
28.9964447	0.004500002	0.003027653	D. anfracta	PI
28.87650108	0.004500002	0.003027653	D. anfracta	PI
28.7852211	0.004500002	0.003027652	D. anfracta	PI
28.7852211	0.004500002	0.003027652	D. anfracta	PI
28.7852211	0.004500002	0.003027652	D. anfracta	PI
28.83736801	0.004500002	0.003027652	D. anfracta	PI
28.7852211	0.004500002	0.003027652	D. anfracta	PI
28.81018257	0.004500002	0.003027652	D. anfracta	PI
28.76853561	0.004500002	0.003027652	D. anfracta	PI
28.76462746	0.004500002	0.003027652	D. anfracta	PI
23.93939781	0.0045	0.003027651	D. anfracta	PI
23.86795616	0.0045	0.003027651	D. anfracta	PI
23.34620667	0.0045	0.003027651	D. anfracta	PI
22.46432877	0.0045	0.003027651	D. anfracta	PI
22.34826279	0.0045	0.003027651	D. anfracta	PI
21.7473526	0.0045	0.003027651	D. anfracta	PI
21.7473526	0.0045	0.003027651	D. anfracta	PI
20.67103958	0.0045	0.003027651	D. anfracta	PI
20.58247948	0.0045	0.003027651	D. anfracta	PI
20.49906158	0.0045	0.003027651	D. anfracta	PI
20.49906158	0.0045	0.003027651	D. anfracta	PI
20.35725403	0.0045	0.003027651	D. anfracta	PI
19.77775002	0.0045	0.003027651	D. anfracta	PI
19.9066143	0.0045	0.003027651	D. anfracta	PI
19.46409225	0.0045	0.003027651	D. anfracta	PI
18.71349525	0.0045	0.003027651	D. anfracta	PI
26.64195824	0.0045	0.003027651	D. anfracta	PI
26.09427071	0.0045	0.003027651	D. anfracta	PI
25.83029938	0.0045	0.003027651	D. anfracta	PI
26.16664505	0.0045	0.003027651	D. anfracta	PI
20.57822418	0.0045	0.003027651	D. anfracta	PI
27.51800919	0.0045	0.003027651	D. anfracta	PI
27.51800919	0.0045	0.003027651	D. anfracta	PI
27.51800919	0.0045	0.003027651	D. anfracta	PI
27.51800919	0.0045	0.003027651	D. anfracta	PI
27.51800919	0.0045	0.003027651	D. anfracta	PI
27.51800919	0.0045	0.003027651	D. anfracta	PI
27.51800919	0.0045	0.003027651	D. anfracta	PI
27.51800919	0.0045	0.003027651	D. anfracta	PI
27.51800919	0.0045	0.003027651	D. anfracta	PI
27.51800919	0.0045	0.003027651	D. anfracta	PI
27.53437424	0.004500001	0.003027651	D. anfracta	PI
27.53437424	0.004500001	0.003027651	D. anfracta	PI
27.53437424	0.004500001	0.003027651	D. anfracta	PI
27.53437424	0.004500001	0.003027651	D. anfracta	PI
27.53437424	0.004500001	0.003027651	D. anfracta	PI
27.53437424	0.004500001	0.003027651	D. anfracta	PI
27.53437424	0.004500001	0.003027651	D. anfracta	PI
27.53437424	0.004500001	0.003027651	D. anfracta	PI
27.53437424	0.004500001	0.003027651	D. anfracta	PI
27.51800919	0.0045	0.003027651	D. anfracta	PI
27.51800919	0.0045	0.003027651	D. anfracta	PI
27.51800919	0.0045	0.003027651	D. anfracta	PI
27.51800919	0.0045	0.003027651	D. anfracta	PI
27.51800919	0.0045	0.003027651	D. anfracta	PI
27.44822121	0.0045	0.003027651	D. anfracta	PI
27.44822121	0.0045	0.003027651	D. anfracta	PI
27.44822121	0.0045	0.003027651	D. anfracta	PI
27.44822121	0.0045	0.003027651	D. anfracta	PI
27.44822121	0.0045	0.003027651	D. anfracta	PI
27.44822121	0.0045	0.003027651	D. anfracta	PI
27.44822121	0.0045	0.003027651	D. anfracta	PI
27.43300819	0.0045	0.003027651	D. anfracta	PI
27.43300819	0.0045	0.003027651	D. anfracta	PI
27.42977905	0.0045	0.003027651	D. anfracta	PI
27.42977905	0.0045	0.003027651	D. anfracta	PI
27.44822121	0.0045	0.003027651	D. anfracta	PI
27.44822121	0.0045	0.003027651	D. anfracta	PI
27.44822121	0.0045	0.003027651	D. anfracta	PI
27.44822121	0.0045	0.003027651	D. anfracta	PI
27.44822121	0.0045	0.003027651	D. anfracta	PI
27.44822121	0.0045	0.003027651	D. anfracta	PI
27.44822121	0.0045	0.003027651	D. anfracta	PI
27.44822121	0.0045	0.003027651	D. anfracta	PI
27.44822121	0.0045	0.003027651	D. anfracta	PI
27.44822121	0.0045	0.003027651	D. anfracta	PI
27.44822121	0.0045	0.003027651	D. anfracta	PI
27.44822121	0.0045	0.003027651	D. anfracta	PI
27.44822121	0.0045	0.003027651	D. anfracta	PI
27.44822121	0.0045	0.003027651	D. anfracta	PI
27.44822121	0.0045	0.003027651	D. anfracta	PI
27.44822121	0.0045	0.003027651	D. anfracta	PI
27.44822121	0.0045	0.003027651	D. anfracta	PI
27.43300819	0.0045	0.003027651	D. anfracta	PI
27.42977905	0.0045	0.003027651	D. anfracta	PI
27.80587196	0.004500001	0.003027651	D. anfracta	PI
27.64574623	0.004500001	0.003027651	D. anfracta	PI
27.45998955	0.0045	0.003027651	D. anfracta	PI
27.01577187	0.0045	0.003027651	D. anfracta	PI
26.57277489	0.0045	0.003027651	D. anfracta	PI
9.643151283	0.0045	0.003027651	D. anfracta	PI
16.55573273	0.0045	0.003027651	D. anfracta	PI
14.86302662	0.0045	0.003027651	D. anfracta	PI
17.81752586	0.0045	0.003027651	D. anfracta	PI
20.03164864	0.0045	0.003027651	D. anfracta	PI
27.76898956	0.004500001	0.003027651	D. anfracta	PI
14.80768967	0.0045	0.003027651	D. anfracta	PI
17.19672203	0.0045	0.003027651	D. anfracta	PI
19.33564949	0.0045	0.003027651	D. anfracta	PI
26.72641754	0.0045	0.003027651	D. anfracta	PI
26.94189453	0.0045	0.003027651	D. anfracta	PI
26.66973114	0.0045	0.003027651	D. anfracta	PI
27.28748703	0.0045	0.003027651	D. anfracta	PI
27.63920403	0.004500001	0.003027651	D. anfracta	PI
27.98121643	0.004500001	0.003027651	D. anfracta	PI
28.29610825	0.004500001	0.003027652	D. anfracta	PI
29.07246208	0.004500002	0.003027653	D. anfracta	PI
29.05292511	0.004500002	0.003027653	D. anfracta	PI
29.01498795	0.004500002	0.003027653	D. anfracta	PI
28.8847084	0.004500002	0.003027653	D. anfracta	PI
28.28025246	0.004500001	0.003027652	D. anfracta	PI
27.71262741	0.004500001	0.003027651	D. anfracta	PI
27.47733498	0.0045	0.003027651	D. anfracta	PI
28.18787193	0.004500001	0.003027651	D. anfracta	PI
28.12413025	0.004500001	0.003027651	D. anfracta	PI
28.09109306	0.004500001	0.003027651	D. anfracta	PI
28.1026001	0.004500001	0.003027651	D. anfracta	PI
28.10201836	0.004500001	0.003027651	D. anfracta	PI
27.90273285	0.004500001	0.003027651	D. anfracta	PI
27.69315529	0.004500001	0.003027651	D. anfracta	PI
27.75955582	0.004500001	0.003027651	D. anfracta	PI
28.08536339	0.004500001	0.003027651	D. anfracta	PI
27.99153137	0.004500001	0.003027651	D. anfracta	PI
28.15552902	0.004500001	0.003027651	D. anfracta	PI
28.06018448	0.004500001	0.003027651	D. anfracta	PI
25.41250229	0.0045	0.003027651	D. anfracta	PI
28.09475327	0.004500001	0.003027651	D. anfracta	PI
28.09475327	0.004500001	0.003027651	D. anfracta	PI
28.14466286	0.004500001	0.003027651	D. anfracta	PI
28.18572617	0.004500001	0.003027651	D. anfracta	PI
28.18572617	0.004500001	0.003027651	D. anfracta	PI
28.18572617	0.004500001	0.003027651	D. anfracta	PI
28.18572617	0.004500001	0.003027651	D. anfracta	PI
28.18572617	0.004500001	0.003027651	D. anfracta	PI
28.18572617	0.004500001	0.003027651	D. anfracta	PI
28.22765732	0.004500001	0.003027651	D. anfracta	PI
28.25775528	0.004500001	0.003027652	D. anfracta	PI
28.25775528	0.004500001	0.003027652	D. anfracta	PI
28.25775528	0.004500001	0.003027652	D. anfracta	PI
28.25775528	0.004500001	0.003027652	D. anfracta	PI
28.25743484	0.004500001	0.003027652	D. anfracta	PI
28.25743484	0.004500001	0.003027652	D. anfracta	PI
28.25743484	0.004500001	0.003027652	D. anfracta	PI
28.25743484	0.004500001	0.003027652	D. anfracta	PI
28.25743484	0.004500001	0.003027652	D. anfracta	PI
28.25743484	0.004500001	0.003027652	D. anfracta	PI
28.24591446	0.004500001	0.003027652	D. anfracta	PI
28.24591446	0.004500001	0.003027652	D. anfracta	PI
28.24847031	0.004500001	0.003027652	D. anfracta	PI
28.24512291	0.004500001	0.003027652	D. anfracta	PI
28.24847031	0.004500001	0.003027652	D. anfracta	PI
28.24847031	0.004500001	0.003027652	D. anfracta	PI
28.24623108	0.004500001	0.003027652	D. anfracta	PI
27.01780701	0.0045	0.003027651	D. anfracta	PI
26.83568192	0.0045	0.003027651	D. anfracta	PI
24.82538414	0.0045	0.003027651	D. anfracta	PI
25.60449219	0.0045	0.003027651	D. anfracta	PI
13.98934174	0.0045	0.003027651	D. anfracta	PI
0.404889971	0.004482452	0.003015844	D. anfracta	PI
-0.11759948	0.004438563	0.002986315	D. anfracta	PI
1.760586619	0.004500001	0.003027651	D. anfracta	PI
10.26625729	0.0045	0.003027651	D. anfracta	PI
23.74481773	0.0045	0.003027651	D. anfracta	PI
28.10097122	0.004500001	0.003027651	D. anfracta	PI
27.59808922	0.004500001	0.003027651	D. anfracta	PI
26.85632896	0.0045	0.003027651	D. anfracta	PI
26.85632896	0.0045	0.003027651	D. anfracta	PI
26.59736443	0.0045	0.003027651	D. anfracta	PI
7.601051331	0.0045	0.003027651	D. anfracta	PI
7.804985523	0.0045	0.003027651	D. anfracta	PI
25.12837029	0.0045	0.003027651	D. anfracta	PI
25.12837029	0.0045	0.003027651	D. anfracta	PI
25.39390373	0.0045	0.003027651	D. anfracta	PI
28.06464958	0.004500001	0.003027651	D. anfracta	PI
28.74561119	0.004500002	0.003027652	D. anfracta	PI
28.57909012	0.004500002	0.003027652	D. anfracta	PI
28.77017784	0.004500002	0.003027652	D. anfracta	PI
28.7579937	0.004500002	0.003027652	D. anfracta	PI
28.76568222	0.004500002	0.003027652	D. anfracta	PI
28.62193108	0.004500002	0.003027652	D. anfracta	PI
28.73103905	0.004500002	0.003027652	D. anfracta	PI
28.30830574	0.004500001	0.003027652	D. anfracta	PI
28.56198883	0.004500002	0.003027652	D. anfracta	PI
28.30830574	0.004500001	0.003027652	D. anfracta	PI
27.33732605	0.0045	0.003027651	D. anfracta	PI
27.3390007	0.0045	0.003027651	D. anfracta	PI
27.91727066	0.004500001	0.003027651	D. anfracta	PI
27.58526993	0.004500001	0.003027651	D. anfracta	PI
27.55973816	0.004500001	0.003027651	D. anfracta	PI
24.19167137	0.0045	0.003027651	D. anfracta	PI
23.22616959	0.0045	0.003027651	D. anfracta	PI
27.45913696	0.0045	0.003027651	D. anfracta	PI
22.82802582	0.0045	0.003027651	D. anfracta	PI
22.58021545	0.0045	0.003027651	D. anfracta	PI
22.3584404	0.0045	0.003027651	D. anfracta	PI
21.97281456	0.0045	0.003027651	D. anfracta	PI
21.38619995	0.0045	0.003027651	D. anfracta	PI
21.26992035	0.0045	0.003027651	D. anfracta	PI
10.23626614	0.0045	0.003027651	D. anfracta	PI
7.904087543	0.0045	0.003027651	D. anfracta	PI
7.634157181	0.0045	0.003027651	D. anfracta	PI
0.900234163	0.004497693	0.003026098	D. anfracta	PI
9.18648243	0.0045	0.003027651	D. anfracta	PI
9.12457943	0.0045	0.003027651	D. anfracta	PI
11.47323132	0.0045	0.003027651	D. anfracta	PI
12.66036606	0.0045	0.003027651	D. anfracta	PI
16.29164505	0.0045	0.003027651	D. anfracta	PI
9.421527863	0.0045	0.003027651	D. anfracta	PI
7.461040974	0.0045	0.003027651	D. anfracta	PI
5.958413601	0.0045	0.003027651	D. anfracta	PI
6.143828392	0.0045	0.003027651	D. anfracta	PI
20.43943787	0.0045	0.003027651	D. anfracta	PI
19.26763153	0.0045	0.003027651	D. anfracta	PI
27.41331482	0.0045	0.003027651	D. anfracta	PI
9.949123383	0.0045	0.003027651	D. anfracta	PI
24.97024345	0.0045	0.003027651	D. anfracta	PI
25.87292099	0.0045	0.003027651	D. anfracta	PI
25.51256752	0.0045	0.003027651	D. anfracta	PI
25.21489143	0.0045	0.003027651	D. anfracta	PI
26.01180458	0.0045	0.003027651	D. anfracta	PI
26.05152512	0.0045	0.003027651	D. anfracta	PI
26.09349823	0.0045	0.003027651	D. anfracta	PI
26.17199898	0.0045	0.003027651	D. anfracta	PI
26.35547638	0.0045	0.003027651	D. anfracta	PI
27.68814278	0.004500001	0.003027651	D. anfracta	PI
27.67475128	0.004500001	0.003027651	D. anfracta	PI
20.35791206	0.0045	0.003027651	D. anfracta	PI
22.46784782	0.0045	0.003027651	D. anfracta	PI
23.61772537	0.0045	0.003027651	D. anfracta	PI
21.22534561	0.0045	0.003027651	D. anfracta	PI
19.51270676	0.0045	0.003027651	D. anfracta	PI
18.49541855	0.0045	0.003027651	D. anfracta	PI
11.70730972	0.0045	0.003027651	D. anfracta	PI
11.62375546	0.0045	0.003027651	D. anfracta	PI
8.514388084	0.0045	0.003027651	D. anfracta	PI
9.699311256	0.0045	0.003027651	D. anfracta	PI
11.94430828	0.0045	0.003027651	D. anfracta	PI
13.30118847	0.0045	0.003027651	D. anfracta	PI
20.92606926	0.0045	0.003027651	D. anfracta	PI
20.03164864	0.0045	0.003027651	D. anfracta	PI
28.23761368	0.004500001	0.003027651	D. anfracta	PI
25.66335106	0.0045	0.003027651	D. anfracta	PI
25.98133469	0.0045	0.003027651	D. anfracta	PI
25.77300644	0.0045	0.003027651	D. anfracta	PI
15.17788696	0.0045	0.003027651	D. anfracta	PI
14.68780613	0.0045	0.003027651	D. anfracta	PI
11.95318508	0.0045	0.003027651	D. anfracta	PI
26.98104286	0.0045	0.003027651	D. anfracta	PI
27.68342781	0.004500001	0.003027651	D. anfracta	PI
27.16509247	0.0045	0.003027651	D. anfracta	PI
27.09292793	0.0045	0.003027651	D. anfracta	PI
27.4372139	0.0045	0.003027651	D. anfracta	PI
27.44453049	0.0045	0.003027651	D. anfracta	PI
29.20186234	0.004500003	0.003027653	D. anfracta	PI
29.16418648	0.004500003	0.003027653	D. anfracta	PI
29.1112175	0.004500003	0.003027653	D. anfracta	PI
29.16957092	0.004500003	0.003027653	D. anfracta	PI
29.24729156	0.004500003	0.003027653	D. anfracta	PI
29.28460503	0.004500003	0.003027654	D. anfracta	PI
29.29063034	0.004500003	0.003027654	D. anfracta	PI
28.95887947	0.004500002	0.003027653	D. anfracta	PI
20.55221939	0.0045	0.003027651	D. anfracta	PI
21.8760376	0.0045	0.003027651	D. anfracta	PI
21.38100052	0.0045	0.003027651	D. anfracta	PI
19.81698036	0.0045	0.003027651	D. anfracta	PI
27.59978867	0.004500001	0.003027651	D. anfracta	PI
27.60477257	0.004500001	0.003027651	D. anfracta	PI
26.93035507	0.0045	0.003027651	D. anfracta	PI
26.24562454	0.0045	0.003027651	D. anfracta	PI
26.14712524	0.0045	0.003027651	D. anfracta	PI
26.08123589	0.0045	0.003027651	D. anfracta	PI
25.78056717	0.0045	0.003027651	D. anfracta	PI
25.74914742	0.0045	0.003027651	D. anfracta	PI
25.93574333	0.0045	0.003027651	D. anfracta	PI
25.87351418	0.0045	0.003027651	D. anfracta	PI
26.37419891	0.0045	0.003027651	D. anfracta	PI
27.46530914	0.0045	0.003027651	D. anfracta	PI
27.3580513	0.0045	0.003027651	D. anfracta	PI
27.31790733	0.0045	0.003027651	D. anfracta	PI
27.32524872	0.0045	0.003027651	D. anfracta	PI
27.05283356	0.0045	0.003027651	D. anfracta	PI
27.01589012	0.0045	0.003027651	D. anfracta	PI
25.96893311	0.0045	0.003027651	D. anfracta	PI
24.9791584	0.0045	0.003027651	D. anfracta	PI
21.46434402	0.0045	0.003027651	D. anfracta	PI
17.95786285	0.0045	0.003027651	D. anfracta	PI
19.80788422	0.0045	0.003027651	D. anfracta	PI
2.405042887	0.004500001	0.003027651	D. anfracta	PI
6.123276711	0.0045	0.003027651	D. anfracta	PI
8.709130287	0.0045	0.003027651	D. anfracta	PI
13.75768471	0.0045	0.003027651	D. anfracta	PI
17.57573891	0.0045	0.003027651	D. anfracta	PI
7.295781136	0.0045	0.003027651	D. anfracta	PI
10.61812687	0.0045	0.003027651	D. anfracta	PI
18.2842617	0.0045	0.003027651	D. anfracta	PI
24.60701752	0.0045	0.003027651	D. anfracta	PI
17.56579399	0.0045	0.003027651	D. anfracta	PI
16.1714859	0.0045	0.003027651	D. anfracta	PI
15.47848034	0.0045	0.003027651	D. anfracta	PI
10.55940533	0.0045	0.003027651	D. anfracta	PI
13.53680229	0.0045	0.003027651	D. anfracta	PI
14.05150604	0.0045	0.003027651	D. anfracta	PI
14.47570419	0.0045	0.003027651	D. anfracta	PI
14.80868053	0.0045	0.003027651	D. anfracta	PI
16.81791687	0.0045	0.003027651	D. anfracta	PI
18.70205307	0.0045	0.003027651	D. anfracta	PI
19.89627075	0.0045	0.003027651	D. anfracta	PI
17.71178436	0.0045	0.003027651	D. anfracta	PI
18.38991547	0.0045	0.003027651	D. anfracta	PI
20.03164864	0.0045	0.003027651	D. anfracta	PI
22.33613205	0.0045	0.003027651	D. anfracta	PI
24.91158867	0.0045	0.003027651	D. anfracta	PI
28.11999702	0.004500001	0.003027651	D. anfracta	PI
28.19946861	0.004500001	0.003027651	D. anfracta	PI
27.60531044	0.004500001	0.003027651	D. anfracta	PI
24.65244102	0.0045	0.003027651	D. anfracta	PI
21.24137688	0.0045	0.003027651	D. anfracta	PI
11.14042568	0.0045	0.003027651	D. anfracta	PI
26.12351418	0.0045	0.003027651	D. anfracta	PI
27.78552628	0.004500001	0.003027651	D. anfracta	PI
27.26992416	0.0045	0.003027651	D. anfracta	PI
25.08880997	0.0045	0.003027651	D. anfracta	PI
25.09606743	0.0045	0.003027651	D. anfracta	PI
24.41633034	0.0045	0.003027651	D. anfracta	PI
23.60608482	0.0045	0.003027651	D. anfracta	PI
24.89963722	0.0045	0.003027651	D. anfracta	PI
17.25867653	0.0045	0.003027651	D. anfracta	PI
25.09753609	0.0045	0.003027651	D. anfracta	PI
25.51256752	0.0045	0.003027651	D. anfracta	PI
25.82164955	0.0045	0.003027651	D. anfracta	PI
26.1907177	0.0045	0.003027651	D. anfracta	PI
27.50468254	0.0045	0.003027651	D. anfracta	PI
22.87024879	0.0045	0.003027651	D. anfracta	PI
23.31432533	0.0045	0.003027651	D. anfracta	PI
23.44200134	0.0045	0.003027651	D. anfracta	PI
28.97516251	0.004500002	0.003027653	D. anfracta	PI
28.81233025	0.004500002	0.003027652	D. anfracta	PI
28.70200157	0.004500002	0.003027652	D. anfracta	PI
28.73195648	0.004500002	0.003027652	D. anfracta	PI
21.64022255	0.0045	0.003027651	D. anfracta	PI
21.98791313	0.0045	0.003027651	D. anfracta	PI
23.35996056	0.0045	0.003027651	D. anfracta	PI
23.43934631	0.0045	0.003027651	D. anfracta	PI
25.37210464	0.0045	0.003027651	D. anfracta	PI
23.6366024	0.0045	0.003027651	D. anfracta	PI
5.819563866	0.0045	0.003027651	D. anfracta	PI
6.402277946	0.0045	0.003027651	D. anfracta	PI
9.856873512	0.0045	0.003027651	D. anfracta	PI
14.33869553	0.0045	0.003027651	D. anfracta	PI
15.86247635	0.0045	0.003027651	D. anfracta	PI
11.15699673	0.0045	0.003027651	D. anfracta	PI
13.88379478	0.0045	0.003027651	D. anfracta	PI
16.21030045	0.0045	0.003027651	D. anfracta	PI
15.15155792	0.0045	0.003027651	D. anfracta	PI
15.60945129	0.0045	0.003027651	D. anfracta	PI
17.1644249	0.0045	0.003027651	D. anfracta	PI
16.97530365	0.0045	0.003027651	D. anfracta	PI
18.05047226	0.0045	0.003027651	D. anfracta	PI
18.09698868	0.0045	0.003027651	D. anfracta	PI
21.27079773	0.0045	0.003027651	D. anfracta	PI
22.77843285	0.0045	0.003027651	D. anfracta	PI
24.12843895	0.0045	0.003027651	D. anfracta	PI
26.85581207	0.0045	0.003027651	D. anfracta	PI
28.27178955	0.004500001	0.003027652	D. anfracta	PI
28.09793282	0.004500001	0.003027651	D. anfracta	PI
28.34161568	0.004500001	0.003027652	D. anfracta	PI
28.25396347	0.004500001	0.003027652	D. anfracta	PI
28.2221241	0.004500001	0.003027651	D. anfracta	PI
28.22977638	0.004500001	0.003027651	D. anfracta	PI
28.17551422	0.004500001	0.003027651	D. anfracta	PI
28.1018219	0.004500001	0.003027651	D. anfracta	PI
27.98892212	0.004500001	0.003027651	D. anfracta	PI
27.90380287	0.004500001	0.003027651	D. anfracta	PI
28.19709778	0.004500001	0.003027651	D. anfracta	PI
28.13127327	0.004500001	0.003027651	D. anfracta	PI
25.5824852	0.0045	0.003027651	D. anfracta	PI
24.20681953	0.0045	0.003027651	D. anfracta	PI
16.01292992	0.0045	0.003027651	D. anfracta	PI
16.01292992	0.0045	0.003027651	D. anfracta	PI
25.12837029	0.0045	0.003027651	D. anfracta	PI
26.37974358	0.0045	0.003027651	D. anfracta	PI
27.20724678	0.0045	0.003027651	D. anfracta	PI
23.44724464	0.0045	0.003027651	D. anfracta	PI
23.67596054	0.0045	0.003027651	D. anfracta	PI
27.02805328	0.0045	0.003027651	D. anfracta	PI
27.408638	0.0045	0.003027651	D. anfracta	PI
27.1311779	0.0045	0.003027651	D. anfracta	PI
27.50598335	0.0045	0.003027651	D. anfracta	PI
27.64399529	0.004500001	0.003027651	D. anfracta	PI
27.55208397	0.004500001	0.003027651	D. anfracta	PI
27.58036613	0.004500001	0.003027651	D. anfracta	PI
27.67374611	0.004500001	0.003027651	D. anfracta	PI
27.63206863	0.004500001	0.003027651	D. anfracta	PI
27.60708237	0.004500001	0.003027651	D. anfracta	PI
26.73563194	0.0045	0.003027651	D. anfracta	PI
26.6150341	0.0045	0.003027651	D. anfracta	PI
27.30566597	0.0045	0.003027651	D. anfracta	PI
26.96803093	0.0045	0.003027651	D. anfracta	PI
27.01882744	0.0045	0.003027651	D. anfracta	PI
27.21982193	0.0045	0.003027651	D. anfracta	PI
24.76857758	0.0045	0.003027651	D. anfracta	PI
24.67598152	0.0045	0.003027651	D. anfracta	PI
19.35199356	0.0045	0.003027651	D. anfracta	PI
18.06444359	0.0045	0.003027651	D. anfracta	PI
18.15176582	0.0045	0.003027651	D. anfracta	PI
14.54087353	0.0045	0.003027651	D. anfracta	PI
5.752753258	0.0045	0.003027651	D. anfracta	PI
1.973373532	0.004500001	0.003027651	D. anfracta	PI
26.79505539	0.0045	0.003027651	D. anfracta	PI
27.6820507	0.004500001	0.003027651	D. anfracta	PI
28.43413162	0.004500001	0.003027652	D. anfracta	PI
28.43413162	0.004500001	0.003027652	D. anfracta	PI
28.32696533	0.004500001	0.003027652	D. anfracta	PI
28.36183929	0.004500001	0.003027652	D. anfracta	PI
28.28689766	0.004500001	0.003027652	D. anfracta	PI
28.20499992	0.004500001	0.003027651	D. anfracta	PI
28.20474243	0.004500001	0.003027651	D. anfracta	PI
27.10149956	0.0045	0.003027651	D. anfracta	PI
27.91698074	0.004500001	0.003027651	D. anfracta	PI
28.29498672	0.004500001	0.003027652	D. anfracta	PI
28.10078239	0.004500001	0.003027651	D. anfracta	PI
28.10197258	0.004500001	0.003027651	D. anfracta	PI
28.0974617	0.004500001	0.003027651	D. anfracta	PI
28.43680954	0.004500001	0.003027652	D. anfracta	PI
28.29594231	0.004500001	0.003027652	D. anfracta	PI
22.83665848	0.0045	0.003027651	D. anfracta	PI
24.20681953	0.0045	0.003027651	D. anfracta	PI
21.11162567	0.0045	0.003027651	D. anfracta	PI
8.362695694	0.0045	0.003027651	D. anfracta	PI
3.829801798	0.0045	0.003027651	D. anfracta	PI
6.425577164	0.0045	0.003027651	D. anfracta	PI
11.41147709	0.0045	0.003027651	D. anfracta	PI
6.67347002	0.0045	0.003027651	D. anfracta	PI
19.4380703	0.0045	0.003027651	D. anfracta	PI
21.97142029	0.0045	0.003027651	D. anfracta	PI
23.38467407	0.0045	0.003027651	D. anfracta	PI
19.67765617	0.0045	0.003027651	D. anfracta	PI
17.69612122	0.0045	0.003027651	D. anfracta	PI
17.72615433	0.0045	0.003027651	D. anfracta	PI
21.36557198	0.0045	0.003027651	D. anfracta	PI
21.86821938	0.0045	0.003027651	D. anfracta	PI
22.5929985	0.0045	0.003027651	D. anfracta	PI
22.45546913	0.0045	0.003027651	D. anfracta	PI
20.3756752	0.0045	0.003027651	D. anfracta	PI
20.18133926	0.0045	0.003027651	D. anfracta	PI
20.31697273	0.0045	0.003027651	D. anfracta	PI
20.07202339	0.0045	0.003027651	D. anfracta	PI
21.95809174	0.0045	0.003027651	D. anfracta	PI
21.0867424	0.0045	0.003027651	D. anfracta	PI
22.81591988	0.0045	0.003027651	D. anfracta	PI
23.21195602	0.0045	0.003027651	D. anfracta	PI
23.62099648	0.0045	0.003027651	D. anfracta	PI
24.31825638	0.0045	0.003027651	D. anfracta	PI
24.62257004	0.0045	0.003027651	D. anfracta	PI
25.84840012	0.0045	0.003027651	D. anfracta	PI
26.72809219	0.0045	0.003027651	D. anfracta	PI
26.62369347	0.0045	0.003027651	D. anfracta	PI
26.99001884	0.0045	0.003027651	D. anfracta	PI
27.34372139	0.0045	0.003027651	D. anfracta	PI
28.28399277	0.004500001	0.003027652	D. anfracta	PI
28.2071991	0.004500001	0.003027651	D. anfracta	PI
28.2277298	0.004500001	0.003027651	D. anfracta	PI
28.39673996	0.004500001	0.003027652	D. anfracta	PI
29.01724815	0.004500002	0.003027653	D. anfracta	PI
28.9987011	0.004500002	0.003027653	D. anfracta	PI
28.9987011	0.004500002	0.003027653	D. anfracta	PI
28.71780777	0.004500002	0.003027652	D. anfracta	PI
28.73930168	0.004500002	0.003027652	D. anfracta	PI
28.66153908	0.004500002	0.003027652	D. anfracta	PI
28.65805817	0.004500002	0.003027652	D. anfracta	PI
28.65945816	0.004500002	0.003027652	D. anfracta	PI
28.7684288	0.004500002	0.003027652	D. anfracta	PI
28.61783791	0.004500002	0.003027652	D. anfracta	PI
25.61471367	0.0045	0.003027651	D. anfracta	PI
25.61471367	0.0045	0.003027651	D. anfracta	PI
25.61471367	0.0045	0.003027651	D. anfracta	PI
25.61471367	0.0045	0.003027651	D. anfracta	PI
25.61471367	0.0045	0.003027651	D. anfracta	PI
25.61471367	0.0045	0.003027651	D. anfracta	PI
25.61471367	0.0045	0.003027651	D. anfracta	PI
25.61471367	0.0045	0.003027651	D. anfracta	PI
25.41287804	0.0045	0.003027651	D. anfracta	PI
25.41287804	0.0045	0.003027651	D. anfracta	PI
25.41287804	0.0045	0.003027651	D. anfracta	PI
25.41287804	0.0045	0.003027651	D. anfracta	PI
25.41287804	0.0045	0.003027651	D. anfracta	PI
25.41287804	0.0045	0.003027651	D. anfracta	PI
25.41287804	0.0045	0.003027651	D. anfracta	PI
25.41287804	0.0045	0.003027651	D. anfracta	PI
25.61471367	0.0045	0.003027651	D. anfracta	PI
25.61471367	0.0045	0.003027651	D. anfracta	PI
25.61471367	0.0045	0.003027651	D. anfracta	PI
25.61471367	0.0045	0.003027651	D. anfracta	PI
25.61471367	0.0045	0.003027651	D. anfracta	PI
25.41287804	0.0045	0.003027651	D. anfracta	PI
25.41287804	0.0045	0.003027651	D. anfracta	PI
25.41287804	0.0045	0.003027651	D. anfracta	PI
25.41287804	0.0045	0.003027651	D. anfracta	PI
25.41287804	0.0045	0.003027651	D. anfracta	PI
26.14465523	0.0045	0.003027651	D. anfracta	PI
26.14465523	0.0045	0.003027651	D. anfracta	PI
26.14465523	0.0045	0.003027651	D. anfracta	PI
26.14465523	0.0045	0.003027651	D. anfracta	PI
26.14465523	0.0045	0.003027651	D. anfracta	PI
26.14465523	0.0045	0.003027651	D. anfracta	PI
26.14465523	0.0045	0.003027651	D. anfracta	PI
26.14465523	0.0045	0.003027651	D. anfracta	PI
26.14465523	0.0045	0.003027651	D. anfracta	PI
26.14465523	0.0045	0.003027651	D. anfracta	PI
26.14465523	0.0045	0.003027651	D. anfracta	PI
26.14465523	0.0045	0.003027651	D. anfracta	PI
26.14465523	0.0045	0.003027651	D. anfracta	PI
26.14465523	0.0045	0.003027651	D. anfracta	PI
26.14465523	0.0045	0.003027651	D. anfracta	PI
26.14465523	0.0045	0.003027651	D. anfracta	PI
26.14465523	0.0045	0.003027651	D. anfracta	PI
26.14465523	0.0045	0.003027651	D. anfracta	PI
26.14465523	0.0045	0.003027651	D. anfracta	PI
26.14465523	0.0045	0.003027651	D. anfracta	PI
26.14465523	0.0045	0.003027651	D. anfracta	PI
26.32063484	0.0045	0.003027651	D. anfracta	PI
25.6685276	0.0045	0.003027651	D. anfracta	PI
26.12986183	0.0045	0.003027651	D. anfracta	PI
26.10670471	0.0045	0.003027651	D. anfracta	PI
27.10235023	0.0045	0.003027651	D. anfracta	PI
26.18081856	0.0045	0.003027651	D. anfracta	PI
22.81723595	0.0045	0.003027651	D. anfracta	PI
22.93314934	0.0045	0.003027651	D. anfracta	PI
24.3564949	0.0045	0.003027651	D. anfracta	PI
24.85342407	0.0045	0.003027651	D. anfracta	PI
24.98725128	0.0045	0.003027651	D. anfracta	PI
24.82966423	0.0045	0.003027651	D. anfracta	PI
25.69600296	0.0045	0.003027651	D. anfracta	PI
25.96257591	0.0045	0.003027651	D. anfracta	PI
26.22624016	0.0045	0.003027651	D. anfracta	PI
26.4311676	0.0045	0.003027651	D. anfracta	PI
27.26992416	0.0045	0.003027651	D. anfracta	PI
27.29783821	0.0045	0.003027651	D. anfracta	PI
27.3216362	0.0045	0.003027651	D. anfracta	PI
27.5667057	0.004500001	0.003027651	D. anfracta	PI
27.67122841	0.004500001	0.003027651	D. anfracta	PI
25.63997841	0.0045	0.003027651	D. anfracta	PI
25.84129524	0.0045	0.003027651	D. anfracta	PI
25.83647537	0.0045	0.003027651	D. anfracta	PI
25.52458382	0.0045	0.003027651	D. anfracta	PI
23.70858002	0.0045	0.003027651	D. anfracta	PI
27.00970268	0.0045	0.003027651	D. anfracta	PI
27.20746994	0.0045	0.003027651	D. anfracta	PI
24.15742874	0.0045	0.003027651	D. anfracta	PI
25.08880997	0.0045	0.003027651	D. anfracta	PI
24.89903069	0.0045	0.003027651	D. anfracta	PI
27.05077934	0.0045	0.003027651	D. anfracta	PI
21.24734116	0.0045	0.003027651	D. anfracta	PI
21.24734116	0.0045	0.003027651	D. anfracta	PI
27.68276405	0.004500001	0.003027651	D. anfracta	PI
28.95282364	0.004500002	0.003027653	D. anfracta	PI
29.06861496	0.004500002	0.003027653	D. anfracta	PI
29.23548889	0.004500003	0.003027653	D. anfracta	PI
29.26542091	0.004500003	0.003027653	D. anfracta	PI
11.92284012	0.0045	0.003027651	D. anfracta	PI
8.408082008	0.0045	0.003027651	D. anfracta	PI
28.79925537	0.004500002	0.003027652	D. anfracta	PI
26.62637329	0.0045	0.003027651	D. anfracta	PI
25.8099308	0.0045	0.003027651	D. anfracta	PI
26.29071808	0.0045	0.003027651	D. anfracta	PI
25.98881912	0.0045	0.003027651	D. anfracta	PI
26.66819954	0.0045	0.003027651	D. anfracta	PI
27.74159241	0.004500001	0.003027651	D. anfracta	PI
25.99659729	0.0045	0.003027651	D. anfracta	PI
27.63249016	0.004500001	0.003027651	D. anfracta	PI
25.99659729	0.0045	0.003027651	D. anfracta	PI
25.41250229	0.0045	0.003027651	D. anfracta	PI
25.61471367	0.0045	0.003027651	D. anfracta	PI
25.61471367	0.0045	0.003027651	D. anfracta	PI
25.61471367	0.0045	0.003027651	D. anfracta	PI
25.61471367	0.0045	0.003027651	D. anfracta	PI
25.61471367	0.0045	0.003027651	D. anfracta	PI
25.61471367	0.0045	0.003027651	D. anfracta	PI
26.59191322	0.0045	0.003027651	D. anfracta	PI
25.41250229	0.0045	0.003027651	D. anfracta	PI
25.41250229	0.0045	0.003027651	D. anfracta	PI
25.41250229	0.0045	0.003027651	D. anfracta	PI
25.41250229	0.0045	0.003027651	D. anfracta	PI
25.41250229	0.0045	0.003027651	D. anfracta	PI
25.41250229	0.0045	0.003027651	D. anfracta	PI
25.41250229	0.0045	0.003027651	D. anfracta	PI
26.14465523	0.0045	0.003027651	D. anfracta	PI
25.77300644	0.0045	0.003027651	D. anfracta	PI
24.78515625	0.0045	0.003027651	D. anfracta	PI
21.9002533	0.0045	0.003027651	D. anfracta	PI
13.60292244	0.0045	0.003027651	D. anfracta	PI
25.06280899	0.0045	0.003027651	D. anfracta	PI
26.09349823	0.0045	0.003027651	D. anfracta	PI
19.66583252	0.0045	0.003027651	D. anfracta	PI
18.69388199	0.0045	0.003027651	D. anfracta	PI
22.90063477	0.0045	0.003027651	D. anfracta	PI
22.61740494	0.0045	0.003027651	D. anfracta	PI
22.61419678	0.0045	0.003027651	D. anfracta	PI
27.29281998	0.0045	0.003027651	D. anfracta	PI
20.94597816	0.0045	0.003027651	D. anfracta	PI
21.41437149	0.0045	0.003027651	D. anfracta	PI
22.0393219	0.0045	0.003027651	D. anfracta	PI
15.00907516	0.0045	0.003027651	D. anfracta	PI
27.53809738	0.004500001	0.003027651	D. anfracta	PI
26.80996704	0.0045	0.003027651	D. anfracta	PI
24.62667656	0.0045	0.003027651	D. anfracta	PI
24.91757774	0.0045	0.003027651	D. anfracta	PI
26.22545433	0.0045	0.003027651	D. anfracta	PI
21.5457859	0.0045	0.003027651	D. anfracta	PI
9.063864708	0.0045	0.003027651	D. anfracta	PI
13.13590717	0.0045	0.003027651	D. anfracta	PI
15.52629662	0.0045	0.003027651	D. anfracta	PI
19.42268944	0.0045	0.003027651	D. anfracta	PI
25.29437256	0.0045	0.003027651	D. anfracta	PI
26.28336525	0.0045	0.003027651	D. anfracta	PI
27.7455368	0.004500001	0.003027651	D. anfracta	PI
25.6614666	0.0045	0.003027651	D. anfracta	PI
26.77550125	0.0045	0.003027651	D. anfracta	PI
4.830672741	0.0045	0.003027651	D. anfracta	PI
14.21272564	0.0045	0.003027651	D. anfracta	PI
17.40673256	0.0045	0.003027651	D. anfracta	PI
23.38109589	0.0045	0.003027651	D. anfracta	PI
23.14404297	0.0045	0.003027651	D. anfracta	PI
28.099226	0.004500001	0.003027651	D. anfracta	PI
28.22479057	0.004500001	0.003027651	D. anfracta	PI
26.9803791	0.0045	0.003027651	D. anfracta	PI
26.54695892	0.0045	0.003027651	D. anfracta	PI
26.35117912	0.0045	0.003027651	D. anfracta	PI
26.99803352	0.0045	0.003027651	D. anfracta	PI
27.98848152	0.004500001	0.003027651	D. anfracta	PI
27.88679504	0.004500001	0.003027651	D. anfracta	PI
27.9173336	0.004500001	0.003027651	D. anfracta	PI
27.53039742	0.004500001	0.003027651	D. anfracta	PI
4.414036274	0.0045	0.003027651	D. anfracta	PI
5.620762825	0.0045	0.003027651	D. anfracta	PI
26.82173538	0.0045	0.003027651	D. anfracta	PI
24.89963722	0.0045	0.003027651	D. anfracta	PI
15.95364571	0.0045	0.003027651	D. anfracta	PI
15.95364571	0.0045	0.003027651	D. anfracta	PI
26.41975403	0.0045	0.003027651	D. anfracta	PI
26.19462204	0.0045	0.003027651	D. anfracta	PI
26.02829933	0.0045	0.003027651	D. anfracta	PI
25.1288414	0.0045	0.003027651	D. anfracta	PI
24.14133835	0.0045	0.003027651	D. anfracta	PI
23.30110741	0.0045	0.003027651	D. anfracta	PI
22.51164055	0.0045	0.003027651	D. anfracta	PI
21.99551964	0.0045	0.003027651	D. anfracta	PI
21.11525726	0.0045	0.003027651	D. anfracta	PI
20.10166931	0.0045	0.003027651	D. anfracta	PI
17.71590614	0.0045	0.003027651	D. anfracta	PI
17.56654739	0.0045	0.003027651	D. anfracta	PI
17.58309937	0.0045	0.003027651	D. anfracta	PI
17.3914814	0.0045	0.003027651	D. anfracta	PI
6.612688541	0.0045	0.003027651	D. anfracta	PI
17.68148613	0.0045	0.003027651	D. anfracta	PI
20.18377113	0.0045	0.003027651	D. anfracta	PI
18.78837013	0.0045	0.003027651	D. anfracta	PI
18.72658539	0.0045	0.003027651	D. anfracta	PI
18.00938225	0.0045	0.003027651	D. anfracta	PI
16.95477676	0.0045	0.003027651	D. anfracta	PI
18.85594559	0.0045	0.003027651	D. anfracta	PI
20.01933479	0.0045	0.003027651	D. anfracta	PI
19.89627075	0.0045	0.003027651	D. anfracta	PI
17.80301285	0.0045	0.003027651	D. anfracta	PI
17.77021027	0.0045	0.003027651	D. anfracta	PI
8.675889969	0.0045	0.003027651	D. anfracta	PI
5.864456177	0.0045	0.003027651	D. anfracta	PI
10.61333179	0.0045	0.003027651	D. anfracta	PI
9.864924431	0.0045	0.003027651	D. anfracta	PI
22.17484856	0.0045	0.003027651	D. anfracta	PI
22.83332634	0.0045	0.003027651	D. anfracta	PI
27.1487236	0.0045	0.003027651	D. anfracta	PI
25.91306305	0.0045	0.003027651	D. anfracta	PI
25.16073608	0.0045	0.003027651	D. anfracta	PI
23.31581306	0.0045	0.003027651	D. anfracta	PI
3.669258595	0.0045	0.003027651	D. anfracta	PI
24.41711235	0.0045	0.003027651	D. anfracta	PI
11.07281303	0.0045	0.003027651	D. anfracta	PI
19.4380703	0.0045	0.003027651	D. anfracta	PI
25.15446663	0.0045	0.003027651	D. anfracta	PI
23.22071457	0.0045	0.003027651	D. anfracta	PI
23.23233986	0.0045	0.003027651	D. anfracta	PI
22.88520622	0.0045	0.003027651	D. anfracta	PI
22.23366356	0.0045	0.003027651	D. anfracta	PI
27.01770401	0.0045	0.003027651	D. anfracta	PI
27.45472908	0.0045	0.003027651	D. anfracta	PI
19.85404587	0.0045	0.003027651	D. anfracta	PI
2.916709661	0.0045	0.003027651	D. anfracta	PI
9.063864708	0.0045	0.003027651	D. anfracta	PI
19.07274055	0.0045	0.003027651	D. anfracta	PI
17.54294014	0.0045	0.003027651	D. anfracta	PI
17.58309937	0.0045	0.003027651	D. anfracta	PI
17.8268261	0.0045	0.003027651	D. anfracta	PI
18.27731133	0.0045	0.003027651	D. anfracta	PI
18.54032707	0.0045	0.003027651	D. anfracta	PI
20.28569603	0.0045	0.003027651	D. anfracta	PI
20.69877052	0.0045	0.003027651	D. anfracta	PI
21.84007645	0.0045	0.003027651	D. anfracta	PI
24.73227501	0.0045	0.003027651	D. anfracta	PI
24.41023254	0.0045	0.003027651	D. anfracta	PI
23.69079018	0.0045	0.003027651	D. anfracta	PI
21.78700829	0.0045	0.003027651	D. anfracta	PI
20.48887634	0.0045	0.003027651	D. anfracta	PI
18.09407997	0.0045	0.003027651	D. anfracta	PI
16.78851318	0.0045	0.003027651	D. anfracta	PI
14.48983765	0.0045	0.003027651	D. anfracta	PI
14.38982582	0.0045	0.003027651	D. anfracta	PI
25.68851089	0.0045	0.003027651	D. anfracta	PI
28.44176292	0.004500001	0.003027652	D. anfracta	PI
27.647686	0.004500001	0.003027651	D. anfracta	PI
18.57243919	0.0045	0.003027651	D. anfracta	PI
27.5720787	0.004500001	0.003027651	D. anfracta	PI
27.63134766	0.004500001	0.003027651	D. anfracta	PI
22.74436569	0.0045	0.003027651	D. anfracta	PI
22.42637253	0.0045	0.003027651	D. anfracta	PI
22.57457542	0.0045	0.003027651	D. anfracta	PI
24.58274841	0.0045	0.003027651	D. anfracta	PI
24.75900459	0.0045	0.003027651	D. anfracta	PI
25.65172195	0.0045	0.003027651	D. anfracta	PI
25.9503231	0.0045	0.003027651	D. anfracta	PI
28.5269928	0.004500001	0.003027652	D. anfracta	PI
28.48467445	0.004500001	0.003027652	D. anfracta	PI
28.73163223	0.004500002	0.003027652	D. anfracta	PI
28.75715828	0.004500002	0.003027652	D. anfracta	PI
28.49102402	0.004500001	0.003027652	D. anfracta	PI
24.03791618	0.0045	0.003027651	D. anfracta	PI
27.99153137	0.004500001	0.003027651	D. anfracta	PI
28.18620491	0.004500001	0.003027651	D. anfracta	PI
28.26362991	0.004500001	0.003027652	D. anfracta	PI
27.496912	0.0045	0.003027651	D. anfracta	PI
27.5281601	0.004500001	0.003027651	D. anfracta	PI
27.45076942	0.0045	0.003027651	D. anfracta	PI
27.57697868	0.004500001	0.003027651	D. anfracta	PI
26.90298653	0.0045	0.003027651	D. anfracta	PI
27.05054283	0.0045	0.003027651	D. anfracta	PI
26.87145042	0.0045	0.003027651	D. anfracta	PI
26.67933273	0.0045	0.003027651	D. anfracta	PI
26.41337967	0.0045	0.003027651	D. anfracta	PI
26.40686417	0.0045	0.003027651	D. anfracta	PI
25.05031395	0.0045	0.003027651	D. anfracta	PI
25.12236786	0.0045	0.003027651	D. anfracta	PI
25.21943283	0.0045	0.003027651	D. anfracta	PI
17.97098351	0.0045	0.003027651	D. anfracta	PI
18.37457657	0.0045	0.003027651	D. anfracta	PI
19.44669914	0.0045	0.003027651	D. anfracta	PI
19.54796791	0.0045	0.003027651	D. anfracta	PI
19.65990639	0.0045	0.003027651	D. anfracta	PI
18.67215347	0.0045	0.003027651	D. anfracta	PI
19.57764244	0.0045	0.003027651	D. anfracta	PI
26.05053902	0.0045	0.003027651	D. anfracta	PI
26.24025726	0.0045	0.003027651	D. anfracta	PI
26.95773125	0.0045	0.003027651	D. anfracta	PI
23.22649956	0.0045	0.003027651	D. anfracta	PI
27.3423481	0.0045	0.003027651	D. anfracta	PI
14.10591221	0.0045	0.003027651	D. anfracta	PI
22.87728119	0.0045	0.003027651	D. anfracta	PI
19.58197784	0.0045	0.003027651	D. anfracta	PI
5.96718359	0.0045	0.003027651	D. anfracta	PI
22.02074623	0.0045	0.003027651	D. anfracta	PI
28.69611359	0.004500002	0.003027652	D. anfracta	PI
24.28237915	0.0045	0.003027651	D. anfracta	PI
24.31825638	0.0045	0.003027651	D. anfracta	PI
23.9950695	0.0045	0.003027651	D. anfracta	PI
24.05776405	0.0045	0.003027651	D. anfracta	PI
23.87170982	0.0045	0.003027651	D. anfracta	PI
22.67690277	0.0045	0.003027651	D. anfracta	PI
24.21826744	0.0045	0.003027651	D. anfracta	PI
21.28119278	0.0045	0.003027651	D. anfracta	PI
20.68019867	0.0045	0.003027651	D. anfracta	PI
19.65199471	0.0045	0.003027651	D. anfracta	PI
20.95989609	0.0045	0.003027651	D. anfracta	PI
26.99154472	0.0045	0.003027651	D. anfracta	PI
27.19319344	0.0045	0.003027651	D. anfracta	PI
27.02698708	0.0045	0.003027651	D. anfracta	PI
26.67289543	0.0045	0.003027651	D. anfracta	PI
24.91757774	0.0045	0.003027651	D. anfracta	PI
18.23972511	0.0045	0.003027651	D. anfracta	PI
27.12343597	0.0045	0.003027651	D. anfracta	PI
26.7848835	0.0045	0.003027651	D. anfracta	PI
23.59612083	0.0045	0.003027651	D. anfracta	PI
24.52691269	0.0045	0.003027651	D. anfracta	PI
24.74818611	0.0045	0.003027651	D. anfracta	PI
26.91618156	0.0045	0.003027651	D. anfracta	PI
26.67410088	0.0045	0.003027651	D. anfracta	PI
25.84645653	0.0045	0.003027651	D. anfracta	PI
24.20681953	0.0045	0.003027651	D. anfracta	PI
24.87368965	0.0045	0.003027651	D. anfracta	PI
24.87368965	0.0045	0.003027651	D. anfracta	PI
24.82717133	0.0045	0.003027651	D. anfracta	PI
17.176548	0.0045	0.003027651	D. anfracta	PI
27.53887558	0.004500001	0.003027651	D. anfracta	PI
26.69549179	0.0045	0.003027651	D. anfracta	PI
27.05099678	0.0045	0.003027651	D. anfracta	PI
26.84755325	0.0045	0.003027651	D. anfracta	PI
26.82173538	0.0045	0.003027651	D. anfracta	PI
20.98368073	0.0045	0.003027651	D. anfracta	PI
4.830672741	0.0045	0.003027651	D. anfracta	PI
5.026673794	0.0045	0.003027651	D. anfracta	PI
4.069669724	0.0045	0.003027651	D. anfracta	PI
6.119327545	0.0045	0.003027651	D. anfracta	PI
8.237586975	0.0045	0.003027651	D. anfracta	PI
17.00675964	0.0045	0.003027651	D. anfracta	PI
21.71688461	0.0045	0.003027651	D. anfracta	PI
21.82612991	0.0045	0.003027651	D. anfracta	PI
25.21741676	0.0045	0.003027651	D. anfracta	PI
25.38029671	0.0045	0.003027651	D. anfracta	PI
25.52838898	0.0045	0.003027651	D. anfracta	PI
25.56755638	0.0045	0.003027651	D. anfracta	PI
27.13426399	0.0045	0.003027651	D. anfracta	PI
24.23885536	0.0045	0.003027651	D. anfracta	PI
23.94821358	0.0045	0.003027651	D. anfracta	PI
21.8666687	0.0045	0.003027651	D. anfracta	PI
17.3523674	0.0045	0.003027651	D. anfracta	PI
6.668951988	0.0045	0.003027651	D. anfracta	PI
7.829813004	0.0045	0.003027651	D. anfracta	PI
6.294573307	0.0045	0.003027651	D. anfracta	PI
9.906765938	0.0045	0.003027651	D. anfracta	PI
11.97857571	0.0045	0.003027651	D. anfracta	PI
12.29810619	0.0045	0.003027651	D. anfracta	PI
13.42722797	0.0045	0.003027651	D. anfracta	PI
14.61001015	0.0045	0.003027651	D. anfracta	PI
20.38730431	0.0045	0.003027651	D. anfracta	PI
23.43921661	0.0045	0.003027651	D. anfracta	PI
24.90538406	0.0045	0.003027651	D. anfracta	PI
25.35982132	0.0045	0.003027651	D. anfracta	PI
26.86395264	0.0045	0.003027651	D. anfracta	PI
26.17199898	0.0045	0.003027651	D. anfracta	PI
26.09349823	0.0045	0.003027651	D. anfracta	PI
27.58096313	0.004500001	0.003027651	D. anfracta	PI
26.45679855	0.0045	0.003027651	D. anfracta	PI
25.02675819	0.0045	0.003027651	D. anfracta	PI
24.82892609	0.0045	0.003027651	D. anfracta	PI
24.93400002	0.0045	0.003027651	D. anfracta	PI
25.60249519	0.0045	0.003027651	D. anfracta	PI
27.05770683	0.0045	0.003027651	D. anfracta	PI
23.58691978	0.0045	0.003027651	D. anfracta	PI
28.76853561	0.004500002	0.003027652	D. anfracta	PI
29.02108002	0.004500002	0.003027653	D. anfracta	PI
29.10811234	0.004500002	0.003027653	D. anfracta	PI
27.99981689	0.004500001	0.003027651	D. anfracta	PI
28.7831192	0.004500002	0.003027652	D. anfracta	PI
29.02301788	0.004500002	0.003027653	D. anfracta	PI
29.10110283	0.004500002	0.003027653	D. anfracta	PI
29.03975296	0.004500002	0.003027653	D. anfracta	PI
29.0709343	0.004500002	0.003027653	D. anfracta	PI
29.15463638	0.004500003	0.003027653	D. anfracta	PI
29.16424942	0.004500003	0.003027653	D. anfracta	PI
26.62957382	0.0045	0.003027651	D. anfracta	PI
26.32567215	0.0045	0.003027651	D. anfracta	PI
25.9427166	0.0045	0.003027651	D. anfracta	PI
26.35032845	0.0045	0.003027651	D. anfracta	PI
26.51766205	0.0045	0.003027651	D. anfracta	PI
26.14914894	0.0045	0.003027651	D. anfracta	PI
26.69804764	0.0045	0.003027651	D. anfracta	PI
26.42578125	0.0045	0.003027651	D. anfracta	PI
26.50640488	0.0045	0.003027651	D. anfracta	PI
26.51766205	0.0045	0.003027651	D. anfracta	PI
25.80451393	0.0045	0.003027651	D. anfracta	PI
26.32567215	0.0045	0.003027651	D. anfracta	PI
26.84407043	0.0045	0.003027651	D. anfracta	PI
28.2166214	0.004500001	0.003027651	D. anfracta	PI
20.70078087	0.0045	0.003027651	D. anfracta	PI
17.71593666	0.0045	0.003027651	D. anfracta	PI
18.1701889	0.0045	0.003027651	D. anfracta	PI
19.65199471	0.0045	0.003027651	D. anfracta	PI
19.09383965	0.0045	0.003027651	D. anfracta	PI
17.60713005	0.0045	0.003027651	D. anfracta	PI
18.39445114	0.0045	0.003027651	D. anfracta	PI
17.1112709	0.0045	0.003027651	D. anfracta	PI
17.61250114	0.0045	0.003027651	D. anfracta	PI
18.33458328	0.0045	0.003027651	D. anfracta	PI
18.38175392	0.0045	0.003027651	D. anfracta	PI
19.12341499	0.0045	0.003027651	D. anfracta	PI
19.77771759	0.0045	0.003027651	D. anfracta	PI
24.46461296	0.0045	0.003027651	D. anfracta	PI
26.97682953	0.0045	0.003027651	D. anfracta	PI
27.29404259	0.0045	0.003027651	D. anfracta	PI
27.23435593	0.0045	0.003027651	D. anfracta	PI
27.23627853	0.0045	0.003027651	D. anfracta	PI
25.86561775	0.0045	0.003027651	D. anfracta	PI
24.72375679	0.0045	0.003027651	D. anfracta	PI
23.93101311	0.0045	0.003027651	D. anfracta	PI
20.15457726	0.0045	0.003027651	D. anfracta	PI
26.94070625	0.0045	0.003027651	D. anfracta	PI
27.660923	0.004500001	0.003027651	D. anfracta	PI
27.74324989	0.004500001	0.003027651	D. anfracta	PI
23.4614048	0.0045	0.003027651	D. anfracta	PI
13.60292244	0.0045	0.003027651	D. anfracta	PI
12.01692867	0.0045	0.003027651	D. anfracta	PI
17.26595116	0.0045	0.003027651	D. anfracta	PI
16.1814785	0.0045	0.003027651	D. anfracta	PI
6.513462067	0.0045	0.003027651	D. anfracta	PI
6.513462067	0.0045	0.003027651	D. anfracta	PI
3.210780859	0.0045	0.003027651	D. anfracta	PI
2.185585022	0.004500001	0.003027651	D. anfracta	PI
3.794543743	0.0045	0.003027651	D. anfracta	PI
4.602116585	0.0045	0.003027651	D. anfracta	PI
4.498245239	0.0045	0.003027651	D. anfracta	PI
6.205076694	0.0045	0.003027651	D. anfracta	PI
7.109236717	0.0045	0.003027651	D. anfracta	PI
9.380921364	0.0045	0.003027651	D. anfracta	PI
5.753959179	0.0045	0.003027651	D. anfracta	PI
-0.376368523	0.00440183	0.0029616	D. anfracta	PI
2.648616552	0.0045	0.003027651	D. anfracta	PI
1.697138786	0.004500001	0.003027651	D. anfracta	PI
2.472673893	0.004500001	0.003027651	D. anfracta	PI
1.546317816	0.004500001	0.003027651	D. anfracta	PI
-0.75415349	0.004325583	0.002910301	D. anfracta	PI
7.42969656	0.0045	0.003027651	D. anfracta	PI
8.790941238	0.0045	0.003027651	D. anfracta	PI
8.74795723	0.0045	0.003027651	D. anfracta	PI
13.88879395	0.0045	0.003027651	D. anfracta	PI
15.55535984	0.0045	0.003027651	D. anfracta	PI
15.61952114	0.0045	0.003027651	D. anfracta	PI
16.17459488	0.0045	0.003027651	D. anfracta	PI
17.13381577	0.0045	0.003027651	D. anfracta	PI
19.34220886	0.0045	0.003027651	D. anfracta	PI
20.95841026	0.0045	0.003027651	D. anfracta	PI
22.76036072	0.0045	0.003027651	D. anfracta	PI
24.52926445	0.0045	0.003027651	D. anfracta	PI
26.64352226	0.0045	0.003027651	D. anfracta	PI
26.98727798	0.0045	0.003027651	D. anfracta	PI
26.35405731	0.0045	0.003027651	D. anfracta	PI
26.6512413	0.0045	0.003027651	D. anfracta	PI
23.78006172	0.0045	0.003027651	D. anfracta	PI
21.88781548	0.0045	0.003027651	D. anfracta	PI
18.35574532	0.0045	0.003027651	D. anfracta	PI
16.24404144	0.0045	0.003027651	D. anfracta	PI
18.78386688	0.0045	0.003027651	D. anfracta	PI
18.99918556	0.0045	0.003027651	D. anfracta	PI
27.33903694	0.0045	0.003027651	D. anfracta	PI
26.66169739	0.0045	0.003027651	D. anfracta	PI
24.29228973	0.0045	0.003027651	D. anfracta	PI
27.07110786	0.0045	0.003027651	D. anfracta	PI
26.25831223	0.0045	0.003027651	D. anfracta	PI
23.42700958	0.0045	0.003027651	D. anfracta	PI
21.17301941	0.0045	0.003027651	D. anfracta	PI
5.988213062	0.0045	0.003027651	D. anfracta	PI
6.631493568	0.0045	0.003027651	D. anfracta	PI
1.160277128	0.004499725	0.003027465	D. anfracta	PI
1.160277128	0.004499725	0.003027465	D. anfracta	PI
2.004207611	0.004500001	0.003027651	D. anfracta	PI
2.004207611	0.004500001	0.003027651	D. anfracta	PI
4.141204357	0.0045	0.003027651	D. anfracta	PI
4.141204357	0.0045	0.003027651	D. anfracta	PI
8.948809624	0.0045	0.003027651	D. anfracta	PI
7.199509621	0.0045	0.003027651	D. anfracta	PI
2.879642248	0.0045	0.003027651	D. anfracta	PI
6.820767879	0.0045	0.003027651	D. anfracta	PI
3.87439847	0.0045	0.003027651	D. anfracta	PI
7.61929369	0.0045	0.003027651	D. anfracta	PI
4.14103508	0.0045	0.003027651	D. anfracta	PI
6.938657761	0.0045	0.003027651	D. anfracta	PI
9.888899803	0.0045	0.003027651	D. anfracta	PI
9.87665081	0.0045	0.003027651	D. anfracta	PI
13.48808861	0.0045	0.003027651	D. anfracta	PI
14.36806393	0.0045	0.003027651	D. anfracta	PI
16.16505241	0.0045	0.003027651	D. anfracta	PI
17.57606697	0.0045	0.003027651	D. anfracta	PI
24.78072929	0.0045	0.003027651	D. anfracta	PI
27.36183929	0.0045	0.003027651	D. anfracta	PI
27.06903458	0.0045	0.003027651	D. anfracta	PI
27.63206863	0.004500001	0.003027651	D. anfracta	PI
27.59648895	0.004500001	0.003027651	D. anfracta	PI
27.61018181	0.004500001	0.003027651	D. anfracta	PI
27.63828659	0.004500001	0.003027651	D. anfracta	PI
26.6772747	0.0045	0.003027651	D. anfracta	PI
27.53249741	0.004500001	0.003027651	D. anfracta	PI
27.89640045	0.004500001	0.003027651	D. anfracta	PI
28.21444511	0.004500001	0.003027651	D. anfracta	PI
28.72282219	0.004500002	0.003027652	D. anfracta	PI
28.06464958	0.004500001	0.003027651	D. anfracta	PI
28.50673294	0.004500001	0.003027652	D. anfracta	PI
28.64262009	0.004500002	0.003027652	D. anfracta	PI
28.94229889	0.004500002	0.003027653	D. anfracta	PI
28.94229889	0.004500002	0.003027653	D. anfracta	PI
29.0475502	0.004500002	0.003027653	D. anfracta	PI
29.0475502	0.004500002	0.003027653	D. anfracta	PI
29.04962349	0.004500002	0.003027653	D. anfracta	PI
29.04962349	0.004500002	0.003027653	D. anfracta	PI
28.88455772	0.004500002	0.003027653	D. anfracta	PI
29.16299629	0.004500003	0.003027653	D. anfracta	PI
29.276968	0.004500003	0.003027654	D. anfracta	PI
28.81767464	0.004500002	0.003027652	D. anfracta	PI
28.89635086	0.004500002	0.003027653	D. anfracta	PI
28.98793983	0.004500002	0.003027653	D. anfracta	PI
28.96774101	0.004500002	0.003027653	D. anfracta	PI
28.56295967	0.004500002	0.003027652	D. anfracta	PI
28.43802452	0.004500001	0.003027652	D. anfracta	PI
27.54357719	0.004500001	0.003027651	D. anfracta	PI
28.2076683	0.004500001	0.003027651	D. anfracta	PI
28.21420097	0.004500001	0.003027651	D. anfracta	PI
28.06418228	0.004500001	0.003027651	D. anfracta	PI
28.21284866	0.004500001	0.003027651	D. anfracta	PI
27.27003288	0.0045	0.003027651	D. anfracta	PI
28.17232704	0.004500001	0.003027651	D. anfracta	PI
28.12167358	0.004500001	0.003027651	D. anfracta	PI
27.97838211	0.004500001	0.003027651	D. anfracta	PI
28.15953064	0.004500001	0.003027651	D. anfracta	PI
28.18823814	0.004500001	0.003027651	D. anfracta	PI
28.03395462	0.004500001	0.003027651	D. anfracta	PI
28.28731155	0.004500001	0.003027652	D. anfracta	PI
28.25222397	0.004500001	0.003027652	D. anfracta	PI
28.17424774	0.004500001	0.003027651	D. anfracta	PI
27.16983795	0.0045	0.003027651	D. anfracta	PI
27.78804207	0.004500001	0.003027651	D. anfracta	PI
20.32460022	0.0045	0.003027651	D. anfracta	PI
18.1161747	0.0045	0.003027651	D. anfracta	PI
19.21885872	0.0045	0.003027651	D. anfracta	PI
19.5071125	0.0045	0.003027651	D. anfracta	PI
26.48484802	0.0045	0.003027651	D. anfracta	PI
23.38749313	0.0045	0.003027651	D. anfracta	PI
23.13137627	0.0045	0.003027651	D. anfracta	PI
22.0239048	0.0045	0.003027651	D. anfracta	PI
22.10669518	0.0045	0.003027651	D. anfracta	PI
20.54372978	0.0045	0.003027651	D. anfracta	PI
17.58902931	0.0045	0.003027651	D. anfracta	PI
17.18097687	0.0045	0.003027651	D. anfracta	PI
15.30317974	0.0045	0.003027651	D. anfracta	PI
13.3808918	0.0045	0.003027651	D. anfracta	PI
13.3808918	0.0045	0.003027651	D. anfracta	PI
12.60536385	0.0045	0.003027651	D. anfracta	PI
12.5648365	0.0045	0.003027651	D. anfracta	PI
11.53291416	0.0045	0.003027651	D. anfracta	PI
10.48532104	0.0045	0.003027651	D. anfracta	PI
10.15084648	0.0045	0.003027651	D. anfracta	PI
9.812397957	0.0045	0.003027651	D. anfracta	PI
9.634778976	0.0045	0.003027651	D. anfracta	PI
9.223316193	0.0045	0.003027651	D. anfracta	PI
8.908557892	0.0045	0.003027651	D. anfracta	PI
5.753959179	0.0045	0.003027651	D. anfracta	PI
0.843664706	0.004496842	0.003025526	D. anfracta	PI
4.545367718	0.0045	0.003027651	D. anfracta	PI
8.790941238	0.0045	0.003027651	D. anfracta	PI
9.036110878	0.0045	0.003027651	D. anfracta	PI
23.2601223	0.0045	0.003027651	D. anfracta	PI
23.06423569	0.0045	0.003027651	D. anfracta	PI
22.40666199	0.0045	0.003027651	D. anfracta	PI
22.40666199	0.0045	0.003027651	D. anfracta	PI
22.45299721	0.0045	0.003027651	D. anfracta	PI
21.79265404	0.0045	0.003027651	D. anfracta	PI
20.80942917	0.0045	0.003027651	D. anfracta	PI
21.92245483	0.0045	0.003027651	D. anfracta	PI
21.95743752	0.0045	0.003027651	D. anfracta	PI
21.86686897	0.0045	0.003027651	D. anfracta	PI
20.73327637	0.0045	0.003027651	D. anfracta	PI
20.73327637	0.0045	0.003027651	D. anfracta	PI
21.21075058	0.0045	0.003027651	D. anfracta	PI
21.86686897	0.0045	0.003027651	D. anfracta	PI
20.46172142	0.0045	0.003027651	D. anfracta	PI
21.6524086	0.0045	0.003027651	D. anfracta	PI
21.21075058	0.0045	0.003027651	D. anfracta	PI
21.04990959	0.0045	0.003027651	D. anfracta	PI
29.01498795	0.004500002	0.003027653	D. anfracta	PI
29.02452087	0.004500002	0.003027653	D. anfracta	PI
28.08117867	0.004500001	0.003027651	D. anfracta	PI
28.44108582	0.004500001	0.003027652	D. anfracta	PI
28.46396446	0.004500001	0.003027652	D. anfracta	PI
28.46396446	0.004500001	0.003027652	D. anfracta	PI
27.53700256	0.004500001	0.003027651	D. anfracta	PI
28.12167358	0.004500001	0.003027651	D. anfracta	PI
28.13739777	0.004500001	0.003027651	D. anfracta	PI
28.13739777	0.004500001	0.003027651	D. anfracta	PI
28.13739777	0.004500001	0.003027651	D. anfracta	PI
28.13739777	0.004500001	0.003027651	D. anfracta	PI
28.13739777	0.004500001	0.003027651	D. anfracta	PI
28.13739777	0.004500001	0.003027651	D. anfracta	PI
28.14404488	0.004500001	0.003027651	D. anfracta	PI
28.13739777	0.004500001	0.003027651	D. anfracta	PI
27.45076942	0.0045	0.003027651	D. anfracta	PI
26.83265877	0.0045	0.003027651	D. anfracta	PI
26.54695892	0.0045	0.003027651	D. anfracta	PI
26.44739914	0.0045	0.003027651	D. anfracta	PI
26.14465523	0.0045	0.003027651	D. anfracta	PI
26.14465523	0.0045	0.003027651	D. anfracta	PI
26.39793777	0.0045	0.003027651	D. anfracta	PI
26.45549774	0.0045	0.003027651	D. anfracta	PI
26.62382889	0.0045	0.003027651	D. anfracta	PI
26.61602974	0.0045	0.003027651	D. anfracta	PI
27.32449532	0.0045	0.003027651	D. anfracta	PI
27.17453384	0.0045	0.003027651	D. anfracta	PI
28.2221241	0.004500001	0.003027651	D. anfracta	PI
26.90882492	0.0045	0.003027651	D. anfracta	PI
26.66817665	0.0045	0.003027651	D. anfracta	PI
27.0559864	0.0045	0.003027651	D. anfracta	PI
27.36414719	0.0045	0.003027651	D. anfracta	PI
27.73028755	0.004500001	0.003027651	D. anfracta	PI
28.11253357	0.004500001	0.003027651	D. anfracta	PI
20.55221939	0.0045	0.003027651	D. anfracta	PI
14.47269821	0.0045	0.003027651	D. anfracta	PI
10.5180397	0.0045	0.003027651	D. anfracta	PI
21.27041435	0.0045	0.003027651	D. anfracta	PI
17.10645485	0.0045	0.003027651	D. anfracta	PI
17.52200508	0.0045	0.003027651	D. anfracta	PI
21.1476059	0.0045	0.003027651	D. anfracta	PI
21.1476059	0.0045	0.003027651	D. anfracta	PI
14.44324398	0.0045	0.003027651	D. anfracta	PI
13.45830059	0.0045	0.003027651	D. anfracta	PI
13.14855194	0.0045	0.003027651	D. anfracta	PI
12.77303028	0.0045	0.003027651	D. anfracta	PI
12.77303028	0.0045	0.003027651	D. anfracta	PI
12.83088017	0.0045	0.003027651	D. anfracta	PI
21.03950691	0.0045	0.003027651	D. anfracta	PI
21.1476059	0.0045	0.003027651	D. anfracta	PI
20.79262543	0.0045	0.003027651	D. anfracta	PI
20.79262543	0.0045	0.003027651	D. anfracta	PI
13.79242134	0.0045	0.003027651	D. anfracta	PI
14.47269821	0.0045	0.003027651	D. anfracta	PI
13.45830059	0.0045	0.003027651	D. anfracta	PI
19.07857704	0.0045	0.003027651	D. anfracta	PI
14.43298626	0.0045	0.003027651	D. anfracta	PI
14.36806393	0.0045	0.003027651	D. anfracta	PI
13.54561234	0.0045	0.003027651	D. anfracta	PI
13.15160179	0.0045	0.003027651	D. anfracta	PI
12.6194973	0.0045	0.003027651	D. anfracta	PI
12.16020584	0.0045	0.003027651	D. anfracta	PI
11.92284012	0.0045	0.003027651	D. anfracta	PI
11.41497231	0.0045	0.003027651	D. anfracta	PI
10.47799683	0.0045	0.003027651	D. anfracta	PI
10.47799683	0.0045	0.003027651	D. anfracta	PI
10.84403419	0.0045	0.003027651	D. anfracta	PI
13.69541836	0.0045	0.003027651	D. anfracta	PI
14.79674721	0.0045	0.003027651	D. anfracta	PI
14.15155602	0.0045	0.003027651	D. anfracta	PI
24.7432003	0.0045	0.003027651	D. anfracta	PI
24.7432003	0.0045	0.003027651	D. anfracta	PI
24.7432003	0.0045	0.003027651	D. anfracta	PI
24.7432003	0.0045	0.003027651	D. anfracta	PI
24.79120636	0.0045	0.003027651	D. anfracta	PI
24.79120636	0.0045	0.003027651	D. anfracta	PI
24.58054733	0.0045	0.003027651	D. anfracta	PI
24.64811516	0.0045	0.003027651	D. anfracta	PI
25.19163513	0.0045	0.003027651	D. anfracta	PI
14.40664005	0.0045	0.003027651	D. anfracta	PI
16.38012886	0.0045	0.003027651	D. anfracta	PI
16.24382591	0.0045	0.003027651	D. anfracta	PI
16.69053268	0.0045	0.003027651	D. anfracta	PI
16.69053268	0.0045	0.003027651	D. anfracta	PI
16.69053268	0.0045	0.003027651	D. anfracta	PI
14.44324398	0.0045	0.003027651	D. anfracta	PI
16.1171627	0.0045	0.003027651	D. anfracta	PI
23.32352257	0.0045	0.003027651	D. anfracta	PI
21.78051186	0.0045	0.003027651	D. anfracta	PI
24.40707207	0.0045	0.003027651	D. anfracta	PI
24.79120636	0.0045	0.003027651	D. anfracta	PI
25.38736153	0.0045	0.003027651	D. anfracta	PI
18.20524025	0.0045	0.003027651	D. anfracta	PI
26.7632885	0.0045	0.003027651	D. anfracta	PI
23.4614048	0.0045	0.003027651	D. anfracta	PI
22.06421661	0.0045	0.003027651	D. anfracta	PI
27.89389038	0.004500001	0.003027651	D. anfracta	PI
27.62291336	0.004500001	0.003027651	D. anfracta	PI
19.16219521	0.0045	0.003027651	D. anfracta	PI
21.86686897	0.0045	0.003027651	D. anfracta	PI
26.95934677	0.0045	0.003027651	D. anfracta	PI
26.20167542	0.0045	0.003027651	D. anfracta	PI
26.43655777	0.0045	0.003027651	D. anfracta	PI
26.51703262	0.0045	0.003027651	D. anfracta	PI
20.9915123	0.0045	0.003027651	D. anfracta	PI
13.96330833	0.0045	0.003027651	D. anfracta	PI
14.3458786	0.0045	0.003027651	D. anfracta	PI
12.77303028	0.0045	0.003027651	D. anfracta	PI
13.14855194	0.0045	0.003027651	D. anfracta	PI
13.14855194	0.0045	0.003027651	D. anfracta	PI
13.45830059	0.0045	0.003027651	D. anfracta	PI
13.45830059	0.0045	0.003027651	D. anfracta	PI
13.14855194	0.0045	0.003027651	D. anfracta	PI
12.77303028	0.0045	0.003027651	D. anfracta	PI
12.65940666	0.0045	0.003027651	D. anfracta	PI
12.83088017	0.0045	0.003027651	D. anfracta	PI
12.77303028	0.0045	0.003027651	D. anfracta	PI
13.14855194	0.0045	0.003027651	D. anfracta	PI
13.09793282	0.0045	0.003027651	D. anfracta	PI
13.09793282	0.0045	0.003027651	D. anfracta	PI
12.83088017	0.0045	0.003027651	D. anfracta	PI
12.77303028	0.0045	0.003027651	D. anfracta	PI
12.83088017	0.0045	0.003027651	D. anfracta	PI
12.83088017	0.0045	0.003027651	D. anfracta	PI
13.09793282	0.0045	0.003027651	D. anfracta	PI
13.09793282	0.0045	0.003027651	D. anfracta	PI
14.38160515	0.0045	0.003027651	D. anfracta	PI
14.76575661	0.0045	0.003027651	D. anfracta	PI
15.18175983	0.0045	0.003027651	D. anfracta	PI
23.99299622	0.0045	0.003027651	D. anfracta	PI
22.33745766	0.0045	0.003027651	D. anfracta	PI
21.96875954	0.0045	0.003027651	D. anfracta	PI
21.84942245	0.0045	0.003027651	D. anfracta	PI
21.84942245	0.0045	0.003027651	D. anfracta	PI
21.84942245	0.0045	0.003027651	D. anfracta	PI
22.60064316	0.0045	0.003027651	D. anfracta	PI
21.61713028	0.0045	0.003027651	D. anfracta	PI
21.50678253	0.0045	0.003027651	D. anfracta	PI
20.31759644	0.0045	0.003027651	D. anfracta	PI
20.68955994	0.0045	0.003027651	D. anfracta	PI
20.42475891	0.0045	0.003027651	D. anfracta	PI
20.31759644	0.0045	0.003027651	D. anfracta	PI
20.31759644	0.0045	0.003027651	D. anfracta	PI
19.05375481	0.0045	0.003027651	D. anfracta	PI
19.05375481	0.0045	0.003027651	D. anfracta	PI
19.31281662	0.0045	0.003027651	D. anfracta	PI
19.07377434	0.0045	0.003027651	D. anfracta	PI
19.34164429	0.0045	0.003027651	D. anfracta	PI
19.34164429	0.0045	0.003027651	D. anfracta	PI
19.34164429	0.0045	0.003027651	D. anfracta	PI
19.40847015	0.0045	0.003027651	D. anfracta	PI
18.71349525	0.0045	0.003027651	D. anfracta	PI
18.71349525	0.0045	0.003027651	D. anfracta	PI
18.74909973	0.0045	0.003027651	D. anfracta	PI
18.69388199	0.0045	0.003027651	D. anfracta	PI
18.69388199	0.0045	0.003027651	D. anfracta	PI
18.6898632	0.0045	0.003027651	D. anfracta	PI
18.17152214	0.0045	0.003027651	D. anfracta	PI
17.81417847	0.0045	0.003027651	D. anfracta	PI
17.91674232	0.0045	0.003027651	D. anfracta	PI
17.81417847	0.0045	0.003027651	D. anfracta	PI
17.52200508	0.0045	0.003027651	D. anfracta	PI
17.10645485	0.0045	0.003027651	D. anfracta	PI
11.35829258	0.0045	0.003027651	D. anfracta	PI
10.6708765	0.0045	0.003027651	D. anfracta	PI
9.718968391	0.0045	0.003027651	D. anfracta	PI
9.063123703	0.0045	0.003027651	D. anfracta	PI
10.27364349	0.0045	0.003027651	D. anfracta	PI
11.59314346	0.0045	0.003027651	D. anfracta	PI
12.93456364	0.0045	0.003027651	D. anfracta	PI
13.2534256	0.0045	0.003027651	D. anfracta	PI
11.90698147	0.0045	0.003027651	D. anfracta	PI
10.18520927	0.0045	0.003027651	D. anfracta	PI
10.65605259	0.0045	0.003027651	D. anfracta	PI
11.2899313	0.0045	0.003027651	D. anfracta	PI
11.97857571	0.0045	0.003027651	D. anfracta	PI
12.30677605	0.0045	0.003027651	D. anfracta	PI
13.82868767	0.0045	0.003027651	D. anfracta	PI
9.702056885	0.0045	0.003027651	D. anfracta	PI
9.274762154	0.0045	0.003027651	D. anfracta	PI
3.941592216	0.0045	0.003027651	D. anfracta	PI
18.3588562	0.0045	0.003027651	D. anfracta	PI
15.55541706	0.0045	0.003027651	D. anfracta	PI
15.55541706	0.0045	0.003027651	D. anfracta	PI
14.76575661	0.0045	0.003027651	D. anfracta	PI
14.63707733	0.0045	0.003027651	D. anfracta	PI
13.96330833	0.0045	0.003027651	D. anfracta	PI
14.3458786	0.0045	0.003027651	D. anfracta	PI
13.96330833	0.0045	0.003027651	D. anfracta	PI
14.3458786	0.0045	0.003027651	D. anfracta	PI
13.96330833	0.0045	0.003027651	D. anfracta	PI
14.3458786	0.0045	0.003027651	D. anfracta	PI
25.26611519	0.0045	0.003027651	D. anfracta	PI
23.73027802	0.0045	0.003027651	D. anfracta	PI
18.97514534	0.0045	0.003027651	D. anfracta	PI
19.70236397	0.0045	0.003027651	D. anfracta	PI
19.1601963	0.0045	0.003027651	D. anfracta	PI
19.13023758	0.0045	0.003027651	D. anfracta	PI
19.5160675	0.0045	0.003027651	D. anfracta	PI
19.5784359	0.0045	0.003027651	D. anfracta	PI
19.75133705	0.0045	0.003027651	D. anfracta	PI
19.85708427	0.0045	0.003027651	D. anfracta	PI
20.13918304	0.0045	0.003027651	D. anfracta	PI
24.46699715	0.0045	0.003027651	D. anfracta	PI
24.70664978	0.0045	0.003027651	D. anfracta	PI
25.115242	0.0045	0.003027651	D. anfracta	PI
25.76418304	0.0045	0.003027651	D. anfracta	PI
27.02082634	0.0045	0.003027651	D. anfracta	PI
26.34519196	0.0045	0.003027651	D. anfracta	PI
26.22281075	0.0045	0.003027651	D. anfracta	PI
25.76418304	0.0045	0.003027651	D. anfracta	PI
25.24778366	0.0045	0.003027651	D. anfracta	PI
25.3520565	0.0045	0.003027651	D. anfracta	PI
25.3520565	0.0045	0.003027651	D. anfracta	PI
25.16939926	0.0045	0.003027651	D. anfracta	PI
24.98853683	0.0045	0.003027651	D. anfracta	PI
25.16126633	0.0045	0.003027651	D. anfracta	PI
25.16126633	0.0045	0.003027651	D. anfracta	PI
25.35361481	0.0045	0.003027651	D. anfracta	PI
25.43068695	0.0045	0.003027651	D. anfracta	PI
25.35361481	0.0045	0.003027651	D. anfracta	PI
25.42537117	0.0045	0.003027651	D. anfracta	PI
25.4360466	0.0045	0.003027651	D. anfracta	PI
19.29377556	0.0045	0.003027651	D. anfracta	PI
19.39115334	0.0045	0.003027651	D. anfracta	PI
19.35302544	0.0045	0.003027651	D. anfracta	PI
19.21885872	0.0045	0.003027651	D. anfracta	PI
19.21885872	0.0045	0.003027651	D. anfracta	PI
19.21885872	0.0045	0.003027651	D. anfracta	PI
19.21885872	0.0045	0.003027651	D. anfracta	PI
19.35302544	0.0045	0.003027651	D. anfracta	PI
19.35302544	0.0045	0.003027651	D. anfracta	PI
19.35302544	0.0045	0.003027651	D. anfracta	PI
19.50522614	0.0045	0.003027651	D. anfracta	PI
17.23579597	0.0045	0.003027651	D. anfracta	PI
19.75613785	0.0045	0.003027651	D. anfracta	PI
19.75613785	0.0045	0.003027651	D. anfracta	PI
19.75450134	0.0045	0.003027651	D. anfracta	PI
19.75450134	0.0045	0.003027651	D. anfracta	PI
25.29437256	0.0045	0.003027651	D. anfracta	PI
26.22831535	0.0045	0.003027651	D. anfracta	PI
25.31348991	0.0045	0.003027651	D. anfracta	PI
23.21360016	0.0045	0.003027651	D. anfracta	PI
22.75706863	0.0045	0.003027651	D. anfracta	PI
22.92915916	0.0045	0.003027651	D. anfracta	PI
23.11961555	0.0045	0.003027651	D. anfracta	PI
23.61230469	0.0045	0.003027651	D. anfracta	PI
23.94177818	0.0045	0.003027651	D. anfracta	PI
24.05649948	0.0045	0.003027651	D. anfracta	PI
26.89377785	0.0045	0.003027651	D. anfracta	PI
26.92421913	0.0045	0.003027651	D. anfracta	PI
27.0250206	0.0045	0.003027651	D. anfracta	PI
27.0737114	0.0045	0.003027651	D. anfracta	PI
27.03444481	0.0045	0.003027651	D. anfracta	PI
27.04079819	0.0045	0.003027651	D. anfracta	PI
27.08088875	0.0045	0.003027651	D. anfracta	PI
27.41729927	0.0045	0.003027651	D. anfracta	PI
27.4858036	0.0045	0.003027651	D. anfracta	PI
27.50263786	0.0045	0.003027651	D. anfracta	PI
27.50263786	0.0045	0.003027651	D. anfracta	PI
27.44822121	0.0045	0.003027651	D. anfracta	PI
27.42977905	0.0045	0.003027651	D. anfracta	PI
27.42133713	0.0045	0.003027651	D. anfracta	PI
27.42133713	0.0045	0.003027651	D. anfracta	PI
27.42133713	0.0045	0.003027651	D. anfracta	PI
27.42133713	0.0045	0.003027651	D. anfracta	PI
27.42141914	0.0045	0.003027651	D. anfracta	PI
27.05095482	0.0045	0.003027651	D. anfracta	PI
25.33090591	0.0045	0.003027651	D. anfracta	PI
18.06509399	0.0045	0.003027651	D. anfracta	PI
18.60810089	0.0045	0.003027651	D. anfracta	PI
18.99918556	0.0045	0.003027651	D. anfracta	PI
15.11154556	0.0045	0.003027651	D. anfracta	PI
15.11154556	0.0045	0.003027651	D. anfracta	PI
14.81442928	0.0045	0.003027651	D. anfracta	PI
14.38160515	0.0045	0.003027651	D. anfracta	PI
14.79985332	0.0045	0.003027651	D. anfracta	PI
14.81442928	0.0045	0.003027651	D. anfracta	PI
14.79985332	0.0045	0.003027651	D. anfracta	PI
14.36318111	0.0045	0.003027651	D. anfracta	PI
15.25986767	0.0045	0.003027651	D. anfracta	PI
14.38160515	0.0045	0.003027651	D. anfracta	PI
15.08457756	0.0045	0.003027651	D. anfracta	PI
15.18175983	0.0045	0.003027651	D. anfracta	PI
14.63707733	0.0045	0.003027651	D. anfracta	PI
18.64212418	0.0045	0.003027651	D. anfracta	PI
21.15708923	0.0045	0.003027651	D. anfracta	PI
21.76120758	0.0045	0.003027651	D. anfracta	PI
19.23221016	0.0045	0.003027651	D. anfracta	PI
20.26975441	0.0045	0.003027651	D. anfracta	PI
20.46172142	0.0045	0.003027651	D. anfracta	PI
21.39932442	0.0045	0.003027651	D. anfracta	PI
20.80942917	0.0045	0.003027651	D. anfracta	PI
23.7320652	0.0045	0.003027651	D. anfracta	PI
23.82457542	0.0045	0.003027651	D. anfracta	PI
23.82457542	0.0045	0.003027651	D. anfracta	PI
22.9784317	0.0045	0.003027651	D. anfracta	PI
27.20950699	0.0045	0.003027651	D. anfracta	PI
20.84221458	0.0045	0.003027651	D. anfracta	PI
20.84221458	0.0045	0.003027651	D. anfracta	PI
21.75653839	0.0045	0.003027651	D. anfracta	PI
21.75653839	0.0045	0.003027651	D. anfracta	PI
21.75653839	0.0045	0.003027651	D. anfracta	PI
19.71927834	0.0045	0.003027651	D. anfracta	PI
19.4816246	0.0045	0.003027651	D. anfracta	PI
19.4816246	0.0045	0.003027651	D. anfracta	PI
20.0300827	0.0045	0.003027651	D. anfracta	PI
20.26178551	0.0045	0.003027651	D. anfracta	PI
20.51563835	0.0045	0.003027651	D. anfracta	PI
21.25409698	0.0045	0.003027651	D. anfracta	PI
19.26957893	0.0045	0.003027651	D. anfracta	PI
19.26957893	0.0045	0.003027651	D. anfracta	PI
19.19911766	0.0045	0.003027651	D. anfracta	PI
19.19911766	0.0045	0.003027651	D. anfracta	PI
19.19911766	0.0045	0.003027651	D. anfracta	PI
19.19911766	0.0045	0.003027651	D. anfracta	PI
19.19911766	0.0045	0.003027651	D. anfracta	PI
19.19911766	0.0045	0.003027651	D. anfracta	PI
19.20077133	0.0045	0.003027651	D. anfracta	PI
18.68977165	0.0045	0.003027651	D. anfracta	PI
18.68977165	0.0045	0.003027651	D. anfracta	PI
18.68977165	0.0045	0.003027651	D. anfracta	PI
18.68977165	0.0045	0.003027651	D. anfracta	PI
18.68977165	0.0045	0.003027651	D. anfracta	PI
18.93731117	0.0045	0.003027651	D. anfracta	PI
18.93731117	0.0045	0.003027651	D. anfracta	PI
18.93731117	0.0045	0.003027651	D. anfracta	PI
18.93731117	0.0045	0.003027651	D. anfracta	PI
19.00116158	0.0045	0.003027651	D. anfracta	PI
19.00116158	0.0045	0.003027651	D. anfracta	PI
19.00116158	0.0045	0.003027651	D. anfracta	PI
19.06590652	0.0045	0.003027651	D. anfracta	PI
19.31281662	0.0045	0.003027651	D. anfracta	PI
19.76583862	0.0045	0.003027651	D. anfracta	PI
24.59437561	0.0045	0.003027651	D. anfracta	PI
24.59437561	0.0045	0.003027651	D. anfracta	PI
24.59437561	0.0045	0.003027651	D. anfracta	PI
26.42552185	0.0045	0.003027651	D. anfracta	PI
26.42552185	0.0045	0.003027651	D. anfracta	PI
26.78487968	0.0045	0.003027651	D. anfracta	PI
26.51629257	0.0045	0.003027651	D. anfracta	PI
26.51629257	0.0045	0.003027651	D. anfracta	PI
26.15064049	0.0045	0.003027651	D. anfracta	PI
26.51629257	0.0045	0.003027651	D. anfracta	PI
26.51629257	0.0045	0.003027651	D. anfracta	PI
26.15064049	0.0045	0.003027651	D. anfracta	PI
26.52773666	0.0045	0.003027651	D. anfracta	PI
26.51544571	0.0045	0.003027651	D. anfracta	PI
26.51544571	0.0045	0.003027651	D. anfracta	PI
27.20950699	0.0045	0.003027651	D. anfracta	PI
26.96595955	0.0045	0.003027651	D. anfracta	PI
23.38749313	0.0045	0.003027651	D. anfracta	PI
27.13426399	0.0045	0.003027651	D. anfracta	PI
27.110075	0.0045	0.003027651	D. anfracta	PI
27.16303635	0.0045	0.003027651	D. anfracta	PI
27.110075	0.0045	0.003027651	D. anfracta	PI
26.52773666	0.0045	0.003027651	D. anfracta	PI
26.9459877	0.0045	0.003027651	D. anfracta	PI
27.28316116	0.0045	0.003027651	D. anfracta	PI
25.8960743	0.0045	0.003027651	D. anfracta	PI
25.29437256	0.0045	0.003027651	D. anfracta	PI
25.41274643	0.0045	0.003027651	D. anfracta	PI
25.41274643	0.0045	0.003027651	D. anfracta	PI
25.77573395	0.0045	0.003027651	D. anfracta	PI
27.08281136	0.0045	0.003027651	D. anfracta	PI
27.27897644	0.0045	0.003027651	D. anfracta	PI
27.27897644	0.0045	0.003027651	D. anfracta	PI
27.15296364	0.0045	0.003027651	D. anfracta	PI
27.45546341	0.0045	0.003027651	D. anfracta	PI
27.44078445	0.0045	0.003027651	D. anfracta	PI
27.47255135	0.0045	0.003027651	D. anfracta	PI
27.34750938	0.0045	0.003027651	D. anfracta	PI
26.48484802	0.0045	0.003027651	D. anfracta	PI
26.45172882	0.0045	0.003027651	D. anfracta	PI
26.48484802	0.0045	0.003027651	D. anfracta	PI
26.50955391	0.0045	0.003027651	D. anfracta	PI
12.61339283	0.0045	0.003027651	D. anfracta	PI
11.87891293	0.0045	0.003027651	D. anfracta	PI
9.012935638	0.0045	0.003027651	D. anfracta	PI
8.520664215	0.0045	0.003027651	D. anfracta	PI
13.83953953	0.0045	0.003027651	D. anfracta	PI
13.89319992	0.0045	0.003027651	D. anfracta	PI
7.42104435	0.0045	0.003027651	D. anfracta	PI
7.525893211	0.0045	0.003027651	D. anfracta	PI
6.169484615	0.0045	0.003027651	D. anfracta	PI
5.46014452	0.0045	0.003027651	D. anfracta	PI
3.401578903	0.0045	0.003027651	D. anfracta	PI
6.686385155	0.0045	0.003027651	D. anfracta	PI
6.204590321	0.0045	0.003027651	D. anfracta	PI
3.401578903	0.0045	0.003027651	D. anfracta	PI
3.772242785	0.0045	0.003027651	D. anfracta	PI
6.544065952	0.0045	0.003027651	D. anfracta	PI
7.017238617	0.0045	0.003027651	D. anfracta	PI
7.171413422	0.0045	0.003027651	D. anfracta	PI
7.171413422	0.0045	0.003027651	D. anfracta	PI
7.867212296	0.0045	0.003027651	D. anfracta	PI
5.420378208	0.0045	0.003027651	D. anfracta	PI
3.843421936	0.0045	0.003027651	D. anfracta	PI
3.67280364	0.0045	0.003027651	D. anfracta	PI
2.004207611	0.004500001	0.003027651	D. anfracta	PI
2.420550823	0.004500001	0.003027651	D. anfracta	PI
2.420550823	0.004500001	0.003027651	D. anfracta	PI
3.040721655	0.0045	0.003027651	D. anfracta	PI
3.040721655	0.0045	0.003027651	D. anfracta	PI
1.140318632	0.004499654	0.003027418	D. anfracta	PI
0.917153478	0.004497914	0.003026247	D. anfracta	PI
1.806489348	0.004500001	0.003027651	D. anfracta	PI
1.806489348	0.004500001	0.003027651	D. anfracta	PI
4.72774744	0.0045	0.003027651	D. anfracta	PI
6.544065952	0.0045	0.003027651	D. anfracta	PI
7.525893211	0.0045	0.003027651	D. anfracta	PI
7.525893211	0.0045	0.003027651	D. anfracta	PI
8.132781029	0.0045	0.003027651	D. anfracta	PI
7.725632668	0.0045	0.003027651	D. anfracta	PI
7.525893211	0.0045	0.003027651	D. anfracta	PI
7.300998688	0.0045	0.003027651	D. anfracta	PI
7.525893211	0.0045	0.003027651	D. anfracta	PI
2.69241786	0.0045	0.003027651	D. anfracta	PI
1.636373758	0.004500001	0.003027651	D. anfracta	PI
0.525028825	0.004488009	0.003019583	D. anfracta	PI
0.393609077	0.004481856	0.003015443	D. anfracta	PI
0.843418181	0.004496838	0.003025523	D. anfracta	PI
2.047987223	0.004500001	0.003027651	D. anfracta	PI
2.047987223	0.004500001	0.003027651	D. anfracta	PI
2.133862972	0.004500001	0.003027651	D. anfracta	PI
6.342642784	0.0045	0.003027651	D. anfracta	PI
1.136472344	0.004499639	0.003027408	D. anfracta	PI
1.136472344	0.004499639	0.003027408	D. anfracta	PI
3.013108015	0.0045	0.003027651	D. anfracta	PI
4.09262991	0.0045	0.003027651	D. anfracta	PI
1.636373758	0.004500001	0.003027651	D. anfracta	PI
1.636373758	0.004500001	0.003027651	D. anfracta	PI
1.636373758	0.004500001	0.003027651	D. anfracta	PI
1.636373758	0.004500001	0.003027651	D. anfracta	PI
7.171413422	0.0045	0.003027651	D. anfracta	PI
7.171413422	0.0045	0.003027651	D. anfracta	PI
3.995405912	0.0045	0.003027651	D. anfracta	PI
2.708368778	0.0045	0.003027651	D. anfracta	PI
2.708368778	0.0045	0.003027651	D. anfracta	PI
1.136472344	0.004499639	0.003027408	D. anfracta	PI
1.136472344	0.004499639	0.003027408	D. anfracta	PI
6.375973225	0.0045	0.003027651	D. anfracta	PI
6.375973225	0.0045	0.003027651	D. anfracta	PI
11.87891293	0.0045	0.003027651	D. anfracta	PI
12.03828812	0.0045	0.003027651	D. anfracta	PI
13.19852829	0.0045	0.003027651	D. anfracta	PI
12.39167023	0.0045	0.003027651	D. anfracta	PI
5.796861649	0.0045	0.003027651	D. anfracta	PI
2.69241786	0.0045	0.003027651	D. anfracta	PI
1.636373758	0.004500001	0.003027651	D. anfracta	PI
2.758695602	0.0045	0.003027651	D. anfracta	PI
3.307204008	0.0045	0.003027651	D. anfracta	PI
3.388240576	0.0045	0.003027651	D. anfracta	PI
3.285866737	0.0045	0.003027651	D. anfracta	PI
8.506109238	0.0045	0.003027651	D. anfracta	PI
8.552195549	0.0045	0.003027651	D. anfracta	PI
8.552195549	0.0045	0.003027651	D. anfracta	PI
8.552195549	0.0045	0.003027651	D. anfracta	PI
5.695714951	0.0045	0.003027651	D. anfracta	PI
1.136472344	0.004499639	0.003027408	D. anfracta	PI
0.625393033	0.004491634	0.003022022	D. anfracta	PI
0.625393033	0.004491634	0.003022022	D. anfracta	PI
-0.325280249	0.004410002	0.002967099	D. anfracta	PI
-0.325280249	0.004410002	0.002967099	D. anfracta	PI
-0.995525002	0.004260563	0.002866554	D. anfracta	PI
0.341617256	0.004478935	0.003013478	D. anfracta	PI
5.442970276	0.0045	0.003027651	D. anfracta	PI
6.631493568	0.0045	0.003027651	D. anfracta	PI
6.868237495	0.0045	0.003027651	D. anfracta	PI
6.631493568	0.0045	0.003027651	D. anfracta	PI
7.579102993	0.0045	0.003027651	D. anfracta	PI
7.562558174	0.0045	0.003027651	D. anfracta	PI
7.374365807	0.0045	0.003027651	D. anfracta	PI
7.765581608	0.0045	0.003027651	D. anfracta	PI
7.579102993	0.0045	0.003027651	D. anfracta	PI
7.784767151	0.0045	0.003027651	D. anfracta	PI
7.579102993	0.0045	0.003027651	D. anfracta	PI
16.52150536	0.0045	0.003027651	D. anfracta	PI
16.52150536	0.0045	0.003027651	D. anfracta	PI
16.52150536	0.0045	0.003027651	D. anfracta	PI
17.60471916	0.0045	0.003027651	D. anfracta	PI
23.86795616	0.0045	0.003027651	D. anfracta	PI
22.46432877	0.0045	0.003027651	D. anfracta	PI
21.7473526	0.0045	0.003027651	D. anfracta	PI
20.58247948	0.0045	0.003027651	D. anfracta	PI
20.49906158	0.0045	0.003027651	D. anfracta	PI
20.35725403	0.0045	0.003027651	D. anfracta	PI
27.31674576	0.0045	0.003027651	D. anfracta	PI
27.43781471	0.0045	0.003027651	D. anfracta	PI
27.43781471	0.0045	0.003027651	D. anfracta	PI
[truncated: 188,478 more rows]
